# Supplementary material for: An Immunoinformatics Approach for SARS-CoV-2 in Latam Populations and Multi-Epitope Vaccine Candidate Directed towards the World’s Population
Source: Vaccines (Basel). 2021 Jun 1;9(6):581. doi: 10.3390/vaccines9060581 (PMC8228945; doi:10.3390/vaccines9060581)
Supplement: Supplementary file 1 [file vaccines-09-00581-s001.zip]

Archive with 7 entries (6 files):
- suppMat/
- suppMat/.DS_Store
- __MACOSX/suppMat/._.DS_Store
- suppMat/supplementaryMaterial.pdf
- __MACOSX/suppMat/._supplementaryMaterial.pdf
- suppMat/Additional file 2, Supplementary Tables .xlsx
- __MACOSX/suppMat/._Additional file 2, Supplementary Tables .xlsx
