# Supplementary material for: An Immunoinformatics Approach for SARS-CoV-2 in Latam Populations and Multi-Epitope Vaccine Candidate Directed towards the World’s Population
Source: Vaccines (Basel). 2021 Jun 1;9(6):581. doi: 10.3390/vaccines9060581 (PMC8228945; doi:10.3390/vaccines9060581)
Supplement: Supplementary file 1 [file vaccines-09-00581-s001.zip › suppMat/Additional file 2, Supplementary Tables .xlsx]

## Sheet: SUPPLEMENTARY TABLES
Supplementary	Description
Table Supplementary 1	The entire proteome metadata set and access identification.
Table Supplementary 2	Frequency of conserved regions of structural and non-structural proteins of 92 proteomes recovered from SARS-CoV-2.
Table Supplementary 3	The most recurrent HLA-I allele frequencies in LATAM calculated using values from the Allele frequencies database. Those highlighted in red show the values that surpass the median frequency of each allelic group. The values are presented as percentages.
Table Supplementary 4	The most recurrent HLA-II allele frequencies in LATAM calculated using values from the Allele frequencies database. The values are presented as percentages.
Table Supplementary 5	Results of the potential binding between the most frequent HLA-II and antigenic peptides. The first colum shows the sequence block that contains the antigenic peptide in the second column. The ▲ indicates the strong agglutination prediction that resulted from NetMHC 3.2, antigenic peptides, and the HLA-II alleles in the title headings.
Table Supplementary 6	The frequency of the predictions of strong binders against HLA-II from conserved sequences found of the SP protein, specifically the RBD binding domain between positions 331-524 (95). Experimental: Refers to the experimental studies found in which the peptide is recognized as a target of HLA, BL, or TL molecules, by means of IEBD with a blast adjusted to 90%. (*) accompanied by the IEBD epitope i…
Table Supplementary 7	Results of the potential binding between the most frequent HLA-I epitopes in LATAM. The conserved regions of the recovered proteomes, antigenic peptides ( Vaxijen > 0,4), and the strong agglutinant HLA-I alleles are shown. The second column shows the allele with the highest precision using the MHC-Flurry algorithim. The numbers shown in the heading (1-167), represent the alleles per locus in the …
Table Supplementary 8	Results of the linear and discontinuous B Cell epitope predictions from the experimental proteins SP and NP. a) Using discotope, the predictions obtained for the different structural proteins of SP are presented. The section in the table titled "potential linear B cell epitope zone III", delimits residues 496-506. This region was found to have the highest consistency of linear epitopes regardless…
Table Supplementary 9	ABCpred server with lineal epitopes and inmunogenic characteristics.
Table Supplementary 10	Characteristics of the pair of BL epitope candidates. Summary of the main characteristics of the B cell epitopes containing the most frequently recognized regions from the experimental structures used. In addition, other characteristics are pointed out, such as its location in the RDB domains for SP or RNA binding for NP. The NP TRRIRGGDGKMKDLSP sequence was recognized by both approaches and part…
Table Supplementary 11	HLA-I molecules used in this study with the theoretical ability to bind different non-redundant peptides from conserved SARS-CoV-2 sequences. It was normalized according to the locus. The alleles with a greater peptide binding capacity are shown in red, and alleles with a lower binding capacity are shown in blue. The title Countries refers to the countries where these alleles are more frequently …
Table Supplementary 12	Proportions of agglutination predictions found according to locus and country. The number of agglutinations that resulted for each HLA-I molecule were normalized in order to classify those alleles with greater and lesser theoretical capacity to present peptides from conserved regions of SARS-CoV-2. The frequency with which a certain allele was found above the median according to the locus in the …
Table Supplementary 13	Cluspro model results.

## Sheet: Table S1
Assembly	Assembly	Organism	Isolate	Isolation_source	Host	Country	Collection_date_GenBank
GCA_009858895.3	15851418	Severe acute respiratory syndrome coronavirus 2 (viruses)	Wuhan-Hu-1		Homo sapiens	China	2019-12-30
GCA_009937885.1	15960868	Severe acute respiratory syndrome coronavirus 2	2019-nCoV_HKU-SZ-002a_2020	nasopharyngeal swab	Homo sapiens	China: Shenzhen	2020-01-10
GCA_009937895.1	15960888	Severe acute respiratory syndrome coronavirus 2	2019-nCoV_HKU-SZ-005b_2020	sputum	Homo sapiens	China	2020-01-11
GCA_009937905.1	15960908	Severe acute respiratory syndrome coronavirus 2	2019-nCoV/USA-WA1/2020	oropharyngeal swab	Homo sapiens	USA	2020-01-19
GCA_009937915.1	15960928	Severe acute respiratory syndrome coronavirus 2	2019-nCoV/USA-IL1/2020	sputum	Homo sapiens	USA: Illinois	2020-01-21
GCA_009937925.1	15960948	Severe acute respiratory syndrome coronavirus 2	2019-nCoV/USA-CA1/2020	nasopharyngeal swab	Homo sapiens	USA: CA	2020-01-23
GCA_009937935.1	15960968	Severe acute respiratory syndrome coronavirus 2	2019-nCoV/USA-CA2/2020	nasopharyngeal swab	Homo sapiens	"USA: CA	2020-01-22
GCA_009937945.1	15960988	Severe acute respiratory syndrome coronavirus 2	2019-nCoV/USA-AZ1/2020	buccal swab	Homo sapiens	USA: AZ	2020-01-22
GCA_009938055.1	15961118	Severe acute respiratory syndrome coronavirus 2	2019-nCoV WHU01	BALF sample of 2019 Wuhan peumonia patient 01	Homo sapiens	China	2020-01-02
GCA_009938065.1	15961138	Severe acute respiratory syndrome coronavirus 2	2019-nCoV WHU02	BALF sample of 2019 Wuhan peumonia patient 02	Homo sapiens	China	2020-01-02
GCA_009948425.1	15980298	Severe acute respiratory syndrome coronavirus 2	WIV02	bronchoalveolar lavage fluid	Homo sapiens	China: Wuhan	2019-12-30
GCA_009948465.1	15980378	Severe acute respiratory syndrome coronavirus 2	WIV04	bronchoalveolar lavage fluid	Homo sapiens	China: Wuhan	2019-12-30
GCA_009948495.1	15980438	Severe acute respiratory syndrome coronavirus 2	WIV05	bronchoalveolar lavage fluid	Homo sapiens	China: Wuhan	2019-12-30
GCA_009948525.1	15980498	Severe acute respiratory syndrome coronavirus 2	WIV06	bronchoalveolar lavage fluid	Homo sapiens	China: Wuhan	2019-12-30
GCA_009948555.1	15980558	Severe acute respiratory syndrome coronavirus 2	WIV07	bronchoalveolar lavage fluid	Homo sapiens	China: Wuhan	2019-12-30
GCA_011536935.1	17878508	Severe acute respiratory syndrome coronavirus 2	Australia/VIC01/2020		Homo sapiens	Australia: Victoria	2020-01-25
GCA_011536975.1	17878538	Severe acute respiratory syndrome coronavirus 2	BetaCoV/Wuhan/IPBCAMS-WH-05/2020	bronchoalveolar lavage fluid	Homo sapiens; male; age 61	China: Hubei, Wuhan	2020-01-01
GCA_011537005.1	17878588	Severe acute respiratory syndrome coronavirus 2	BetaCoV/Wuhan/IPBCAMS-WH-03/2019	bronchoalveolar lavage fluid	Homo sapiens; male; age 41	China: Hubei, Wuhan	2019-12-30
GCA_011537015.1	17878628	Severe acute respiratory syndrome coronavirus 2	BetaCoV/Wuhan/IPBCAMS-WH-04/2019	bronchoalveolar lavage fluid	Homo sapiens female; age 52	China: Hubei, Wuhan	2019-12-30
GCA_011537065.1	17878648	Severe acute respiratory syndrome coronavirus 2	BetaCoV/Wuhan/IPBCAMS-WH-02/2019	bronchoalveolar lavage fluid	Homo sapiens: female; age 49	China: Hubei, Wuhan	2019-12-30
GCA_011537075.1	17878708	Severe acute respiratory syndrome coronavirus 2	2019-nCoV/USA-WA1-F6/2020	oropharyngeal swab	Homo sapiens	USA: WA	2020-01-25
GCA_011537085.1	17878728	Severe acute respiratory syndrome coronavirus 2	2019-nCoV/USA-WA1-A12/2020	nasopharyngeal swab	Homo sapiens	USA: WA	2020-01-25
GCA_011537135.1	17878748	Severe acute respiratory syndrome coronavirus 2	BetaCoV/Wuhan/IPBCAMS-WH-01/2019	bronchoalveolar lavage fluid	Homo sapiens; male; age 65	China: Hubei, Wuhan	2019-12-23
GCA_011537145.1	17878808	Severe acute respiratory syndrome coronavirus 2	2019-nCoV/USA-CA5/2020	oropharyngeal swab	Homo sapiens	USA: CA	2020-01-29
GCA_011537155.1	17878828	Severe acute respiratory syndrome coronavirus 2	2019-nCoV/USA-WI1/2020	nasopharyngeal swab	Homo sapiens	USA: WI	2020-01-31
GCA_011537225.1	17878868	Severe acute respiratory syndrome coronavirus 2	HZ-1	sputum	Homo sapiens; male	China: Hangzhou	2020-01-20
GCA_011537235.1	17878928	Severe acute respiratory syndrome coronavirus 2	SNU01		Homo sapiens	South Korea	2020-01-01
GCA_011537265.1	17878948	Severe acute respiratory syndrome coronavirus 2	2019-nCoV/USA-MA1/2020	oropharyngeal swab	Homo sapiens	USA: MA	2020-01-29
GCA_011537295.1	17878998	Severe acute respiratory syndrome coronavirus 2	SARS-CoV-2/human/CHN/Yunnan-01/2020	sputum	Homo sapiens	China: Yunnan	2020-01-17
GCA_011537325.1	17879028	Severe acute respiratory syndrome coronavirus 2	2019-nCoV/USA-CA6/2020	respiratory swab	Homo sapiens	USA: CA	2020-01-27
GCA_011537355.1	17879068	Severe acute respiratory syndrome coronavirus 2	2019-nCoV/USA-IL2/2020	sputum	Homo sapiens	USA: IL	2020-01-28
GCA_011537365.1	17879108	Severe acute respiratory syndrome coronavirus 2	SARS-CoV-2/NTU02/TWN/human/2020		Homo sapiens	Taiwan	2020-02-05
GCA_011537395.1	17879128	Severe acute respiratory syndrome coronavirus 2	SARS-CoV-2/NTU01/TWN/human/2020		Homo sapiens	Taiwan	2020-01-31
GCA_011537425.1	17879158	Severe acute respiratory syndrome coronavirus 2	SARS-CoV-2/human/NPL/61-TW/2020	oropharyngeal swab	Homo sapiens	Nepal	2020-01-13
GCA_011537455.1	17879218	Severe acute respiratory syndrome coronavirus 2	SARS-CoV-2/human/SWE/01/2020		Homo sapiens	Sweden	2020-02-07
GCA_011537465.1	17879248	Severe acute respiratory syndrome coronavirus 2	SARS-CoV-2/human/CHN/WH-09/2020	throat swab	Homo sapiens	China	2020-01-08
GCA_011537475.1	17879268	Severe acute respiratory syndrome coronavirus 2	2019-nCoV/USA-CA8/2020	nasopharyngeal swab	Homo sapiens	USA: CA	2020-02-10
GCA_011537505.1	17879288	Severe acute respiratory syndrome coronavirus 2	2019-nCoV/USA-TX1/2020	sputum	Homo sapiens	USA: TX	2020-02-11
GCA_011537515.1	17879328	Severe acute respiratory syndrome coronavirus 2	2019-nCoV/USA-CA7/2020	nasopharyngeal swab	Homo sapiens	USA: CA	2020-02-06
GCA_011537525.1	17879348	Severe acute respiratory syndrome coronavirus 2	2019-nCoV/USA-CA9/2020	bronchoalveolar lavage	Homo sapiens	USA: CA	2020-02-23
GCA_011537555.1	17879368	Severe acute respiratory syndrome coronavirus 2	SARS-CoV-2/human/CHN/IQTC02/2020	bronchoalveolar lavage fluid	Homo sapiens	China: Guangzhou	2020-01-29
GCA_011537565.1	17879408	Severe acute respiratory syndrome coronavirus 2	SARS-CoV-2/human/CHN/IQTC01/2020	oropharyngeal swab	Homo sapiens	China: Guangdong, Guangzhou	2020-02-05
GCA_011537615.1	17879428	Severe acute respiratory syndrome coronavirus 2	SARS-CoV-2/human/CHN/IQTC04/2020	sputum	Homo sapiens	China: Guangzhou	2020-01-27
GCA_011537625.1	17879488	Severe acute respiratory syndrome coronavirus 2	SARS-CoV-2/human/BRA/SP02/2020	nasopharyngeal swab	Homo sapiens	Brazil	2020-02-28
GCA_011537695.1	17879548	Severe acute respiratory syndrome coronavirus 2	SARS-CoV-2/human/CHN/231/2020		Homo sapiens	China: Beijing	2020-01-28
GCA_011537705.1	17879588	Severe acute respiratory syndrome coronavirus 2	SARS-CoV-2/human/CHN/235/2020		Homo sapiens	China: Beijing	2020-01-28
GCA_011537715.1	17879608	Severe acute respiratory syndrome coronavirus 2	SARS-CoV-2/human/USA/WA2/2020	mid-nasal swab	Homo sapiens	USA: Snohomish County, WA	2020-02-24
GCA_011537785.1	17879638	Severe acute respiratory syndrome coronavirus 2	SARS-CoV-2/human/IND/29/2020	throat swab	Homo sapiens	India: Kerala State	2020-01-27
GCA_011537815.1	17879708	Severe acute respiratory syndrome coronavirus 2	SARS-CoV-2/human/IND/166/2020	throat swab	Homo sapiens	India: Kerala State	2020-01-31
GCA_011537825.1	17879748	Severe acute respiratory syndrome coronavirus 2	2019-nCoV/USA-CruiseA-6/2020	nasopharyngeal swab	Homo sapiens	USA	2020-02-21
GCA_011537835.1	17879768	Severe acute respiratory syndrome coronavirus 2	2019-nCoV/USA-CruiseA-1/2020	nasopharyngeal swab	Homo sapiens	USA	2020-02-17
GCA_011537865.1	17879788	Severe acute respiratory syndrome coronavirus 2	2019-nCoV/USA-CruiseA-16/2020	nasopharyngeal swab	Homo sapiens	USA	2020-02-18
GCA_011537895.1	17879818	Severe acute respiratory syndrome coronavirus 2	2019-nCoV/USA-CruiseA-8/2020	nasopharyngeal swab	Homo sapiens	USA	2020-02-17
GCA_011537945.1	17879888	Severe acute respiratory syndrome coronavirus 2	2019-nCoV/USA-CruiseA-3/2020	nasopharyngeal swab	Homo sapiens	USA	2020-02-18
GCA_011537975.1	17879928	Severe acute respiratory syndrome coronavirus 2	2019-nCoV/USA-CruiseA-2/2020	nasopharyngeal swab	Homo sapiens	USA	2020-02-18
GCA_011537985.1	17879968	Severe acute respiratory syndrome coronavirus 2	2019-nCoV/USA-CruiseA-15/2020	nasopharyngeal swab	Homo sapiens	USA	2020-02-18
GCA_011538015.1	17879988	Severe acute respiratory syndrome coronavirus 2	2019-nCoV/USA-CruiseA-18/2020	nasopharyngeal swab	Homo sapiens	USA	2020-02-24
GCA_011538025.1	17880028	Severe acute respiratory syndrome coronavirus 2	2019-nCoV/USA-CruiseA-14/2020	nasopharyngeal swab	Homo sapiens	USA	2020-02-25
GCA_011538055.1	17880048	Severe acute respiratory syndrome coronavirus 2	2019-nCoV/USA-CruiseA-11/2020	nasopharyngeal swab	Homo sapiens	USA	2020-02-17
GCA_011538105.1	17880098	Severe acute respiratory syndrome coronavirus 2	2019-nCoV/USA-CruiseA-17/2020	nasopharyngeal swab	Homo sapiens	USA	2020-02-24
GCA_011544975.1	17886988	Severe acute respiratory syndrome coronavirus 2	2019-nCoV/USA-CruiseA-13/2020	nasopharyngeal swab	Homo sapiens	USA	2020-02-20
GCA_011545025.1	17887048	Severe acute respiratory syndrome coronavirus 2	2019-nCoV/USA-CruiseA-12/2020	oropharyngeal swab	Homo sapiens	USA	2020-02-20
GCA_011545035.1	17887098	Severe acute respiratory syndrome coronavirus 2	SARS-CoV-2/human/CHN/SH01/2020	throat swab	Homo sapiens	China: Shanghai	2020-02-02
GCA_011545065.1	17887118	Severe acute respiratory syndrome coronavirus 2	2019-nCoV/USA-CruiseA-7/2020	nasopharyngeal swab	Homo sapiens	USA	2020-02-17
GCA_011545075.1	17887148	Severe acute respiratory syndrome coronavirus 2	2019-nCoV/USA-CruiseA-5/2020	oropharyngeal swab	Homo sapiens	USA	2020-02-21
GCA_011545085.1	17887178	Severe acute respiratory syndrome coronavirus 2	2019-nCoV/USA-CruiseA-9/2020	nasopharyngeal swab	Homo sapiens	USA	2020-02-17
GCA_011545095.1	17887198	Severe acute respiratory syndrome coronavirus 2	2019-nCoV/USA-CruiseA-4/2020"	nasopharyngeal swab	Homo sapiens	USA	2020-02-21
GCA_011545125.1	17887218	Severe acute respiratory syndrome coronavirus 2	2019-nCoV/USA-CruiseA-10/2020	nasopharyngeal swab	Homo sapiens	USA	2020-02-17
GCA_011545135.1	17887258	Severe acute respiratory syndrome coronavirus 2	SARS-CoV-2/human/ITA/INMI1/2020	sputum	Homo sapiens	Italy	2020-01-30
GCA_011545165.1	17887288	Severe acute respiratory syndrome coronavirus 2	SARS-CoV-2/human/USA/WA6-UW3/2020		Homo sapiens	USA: WA	2020-02-29
GCA_011545235.1	17887318	Severe acute respiratory syndrome coronavirus 2	SARS-CoV-2/human/USA/WA4-UW2/2020		Homo sapiens	USA: WA	2020-02-28
GCA_011545245.1	17887378	Severe acute respiratory syndrome coronavirus 2	SARS-CoV-2/human/USA/WA3-UW1/2020		Homo sapiens	USA: WA	2020-02-27
GCA_011545275.1	17887418	Severe acute respiratory syndrome coronavirus 2	SARS-CoV-2/human/USA/WA7-UW4/2020		Homo sapiens	USA: WA	2020-03-01
GCA_011545285.1	17887458	Severe acute respiratory syndrome coronavirus 2	2019-nCoV/USA-CruiseA-22/2020	nasopharyngeal swab	Homo sapiens	USA	2020-02-21
GCA_011545295.1	17887478	Severe acute respiratory syndrome coronavirus 2	2019-nCoV/USA-CruiseA-26/2020	oropharyngeal swab	Homo sapiens	USA	2020-02-24
GCA_011545325.1	17887508	Severe acute respiratory syndrome coronavirus 2	2019-nCoV/USA-CruiseA-21/2020	oropharyngeal swab	Homo sapiens	USA	2020-02-21
GCA_011545335.1	17887538	Severe acute respiratory syndrome coronavirus 2	2019-nCoV/USA-CruiseA-19/2020	nasopharyngeal swab	Homo sapiens	USA	2020-02-18
GCA_011545345.1	17887558	Severe acute respiratory syndrome coronavirus 2	2019-nCoV/USA-CruiseA-25/2020	nasopharyngeal swab	Homo sapiens	USA	2020-02-17
GCA_011545355.1	17887578	Severe acute respiratory syndrome coronavirus 2	2019-nCoV/USA-CruiseA-23/2020	nasopharyngeal swab	Homo sapiens	USA	2020-02-18
GCA_011545425.1	17887598	Severe acute respiratory syndrome coronavirus 2	2019-nCoV/USA-CruiseA-24/2020	oropharyngeal swab	Homo sapiens	USA	2020-02-17
GCA_011545455.1	17887658	Severe acute respiratory syndrome coronavirus 2	USA/MN2-MDH2/2020	nasopharyngeal swab	Homo sapiens	USA: MN	2020-03-07
GCA_011545485.1	17887718	Severe acute respiratory syndrome coronavirus 2	USA/MN3-MDH3/2020	nasopharyngeal/oropharyngeal swab	Homo sapiens	USA: MN	2020-03-09
GCA_011545495.1	17887758	Severe acute respiratory syndrome coronavirus 2	USA/MN1-MDH1/2020	nasopharyngeal/oropharyngeal swab	Homo sapiens	USA: MN	2020-03-05
GCA_011545505.1	17887778	Severe acute respiratory syndrome coronavirus 2	SARS-CoV-2/human/TWN/CGMH-CGU-01/2020	sputum	Homo sapiens	Taiwan	2020-01-25
GCA_011545535.1	17887798	Severe acute respiratory syndrome coronavirus 2	SARS-CoV-2/human/VNM/nCoV-19-01S/2020	oro-pharyngeal	Homo sapiens	Viet Nam: Ho Chi Minh city	2020-01-22
GCA_011545545.1	17887838	Severe acute respiratory syndrome coronavirus 2	SARS-CoV-2/human/USA/PC00101P/2020	nasopharyngeal swab	Homo sapiens	USA: CA, San Diego County	2020-03-11
GCA_011545555.1	17887858	Severe acute respiratory syndrome coronavirus 2	SARS-CoV-2/human/VNM/nCoV-19-02S/2020	oro-pharyngeal	Homo sapiens	Viet Nam: Ho Chi Minh city	2020-01-22
GCA_011741995.1	18094068	Severe acute respiratory syndrome coronavirus 2	SARS-CoV-2/human/CHN/105/202		Homo sapiens	China: Beijing	2020-01-26
GCA_011742005.2	18099218	Severe acute respiratory syndrome coronavirus 2	SARS-CoV-2/human/CHN/IQTC03/2020	stool	Homo sapiens	China: Guangzhou	2020-01-29
GCA_011742015.1	18094108	Severe acute respiratory syndrome coronavirus 2	SARS-CoV-2/human/CHN/233/2020		Homo sapiens	China: Beijing	2020-01-28
GCA_011742025.1	18094128	Severe acute respiratory syndrome coronavirus 2	2019-nCoV/USA-CA4/2020	oropharyngeal swab	Homo sapiens	USA: CA	2020-01-29
GCA_011742035.1	18094148	Severe acute respiratory syndrome coronavirus 2	2019-nCoV/USA-CA3/2020	nasopharyngeal swab	Homo sapiens	USA: CA	2020-01-29

## Sheet: Table S2
Structural and non-structural proteins.	Frequency in recovered proteomes.	Conserved sequence blocks.	Length of the smallest conserved sequence block.	Length of the largest conserved sequence block.
ORF10	82	2	38	182
ORF8	89	4	10	49
ORF7b	12	1		43
ORF7a	89	1		121
ORF6	89	1		61
ORF3a	89	3	24	127
ORF1a/b	92	45	10	440
SP	92	12	12	343
NP	92	7	12	147
MG	92	1		222
E	84	2	36	38

## Sheet: Table S3
Allele number in Database.	Allele name.	ARG.	BRA.	CHL.	COL.	CRI.	CUB.	ECU.	MTQ.	NIC.	PER.	TTO.	VEN.	GTM.
	LOCUS A
1	A*01:01	0.146	0.41	0.119	0.198		0.289	0.093		0.073	0.02		0.022
2	A*01:02	0.012			0.005	0.036				0.003
3	A*02:01	1.888	1.643	0.578	0.621		0.652	0.615		0.322	1.5		0.385
4	A*02:02	0.08	0.078	0.015	0.008	0.156	0.024			0.012
5	A*02:04		0.01		0.085								0.529
6	A*02:05		0.095		0.033		0.089	0.016		0.021
7	A*02:06				0.001					0.073
8	A*02:11		0.036		0.01		0.014	0.141
9	A*02:12							0.84					0.024
10	A*02:13				0.039			0.063					0.024
11	A*02:17		0.01		0.008		0.014			0.003			0.154
12	A*02:22		0.278		0.063					0.012			0.174
13	A*02:24		0.078
14	A*02:46				0.021
15	A*02:58				0.021
16	A*02:87				0.021
17	A*02:93				0.021
18	A*03:01	0.034	0.393	0.162	0.175		0.324	0.152		0.13
19	A*11:01	0.012	0.273	0.647	0.122		0.111	0.093		0.05
20	A*23:01		0.287	0.015	0.106		0.333	0.047	0.226	0.071			0.169	0.008
21	A*24:02	0.356	0.292	0.648	1.757			1.075		0.28	0.966		0.412
22	A*24:03	0.463	0.216		0.172		0.038	0.055		0.003
23	A*24:06							0.094
24	A*24:14				0.046									0.008
25	A*26:01		0.128		0.1		0.141	0.044		0.073	0.02
26	A*29:01		0.065	0.09	0.003		0.014	0.016		0.021
27	A*29:02		0.11		0.266		0.218	0.078		0.047
28	A*30:01		0.178		0.096		0.024	0.032		0.079				0.014
29	A*30:02		0.132	0.015	0.128		0.201	0.016		0.039				0.014
30	A*31:01	1.571	0.433	0.119	0.193			0.047		0.13	0.01
31	A*31:08				0.021
32	A*31:12				0.076			0.016
33	A*32:01	0.012	0.071	0.031	0.068		0.141	0.062		0.024			0.043
34	A*33:01		0.071	0.076	0.033		0.141	0.062		0.039
35	A*33:03		0.091		0.042		0.116	0.016		0.015
36	A*33:18				0.038
37	A*34:02		0.097		0.005		0.061		0.059	0.006
38	A*36:01		0.052		0.021	0.097				0.006			0.034
39	A*66:02				0.004	0.044	0.038		0.02
40	A*68:01	0.229	0.226	0.582	0.468			0.123		0.108
41	A*68:02	0.092	0.091		0.048		0.128	0.09		0.065			0.606
42	A*68:03						0.028			0.113
43	A*68:05					0.042				0.027
44	A*68:06				0.038			0.016			0.02
45	A*68:16			0.047	0.021
46	A*68:23			0.015	0.042
47	A*68:30					0.137
48	A*74:01		0.05		0.052	0.19				0.038			0.023
	LOCUS B
49	B*07:02	0.024	0.238	0.105	0.173		0.268			0.117	0.038
50	B*07:08				0.021
51	B*07:14				0.019
52	B*07:96				0.038
53	B*08:01	0.034	0.241	0.148	0.125		0.204			0.036	0.02
54	B*08:05		0.071
55	B*08:50				0.042
56	B*13:02		0.05		0.018		0.081			0.042
57	B*14:01		0.01	0.015	0.056		0.057	0.075		0.009
58	B*14:02		0.167	0.061	0.119		0.158	0.222		0.088
59	B*14:11				0.038
60	B*15:01	0.053	0.056	0.061	0.312		0.089	0.15		0.053	0.149
61	B*15:03		0.163	0.015	0.042		0.028	0.102		0.027
62	B*15:04	0.142	0.203		0.002					0.003	0.203
63	B*15:05		0.018		0.004			0.023
64	B*15:07	0.657	0.051	0.047	0.001
65	B*15:10		0.07		0.013		0.024	0.012		0.024
66	B*15:15	0.024				0.01	0.024			0.035
67	B*15:17		0.05		0.032		0.038	0.032		0.006
68	B*15:30							0.027		0.009
69	B*15:47		0.014		0.042
70	B*18:01		0.3		0.106		0.124			0.051				0.006
71	B*18:05					0.014				0.012
72	B*27:02		0.051		0.005		0.014
73	B*27:03		0.059		0.001	0.01
74	B*27:05		0.032	0.061	0.021		0.052			0.018	0.02
75	B*35:01	0.146	0.413	0.119	0.107		0.238			0.153	0.414		0.022
76	B*35:02		0.077		0.019		0.061			0.009
77	B*35:03		0.106	0.015	0.024		0.075			0.012
78	B*35:04	0.194	0.089	0.119	0.027					0.003	0.056
79	B*35:05	0.298	0.112		0.049		0.014			0.003	1.529
80	B*35:06		0.247								0.038
81	B*35:12		0.028		0.094		0.024			0.048			0.155
82	B*35:14				0.019
83	B*35:17		0.028							0.039
84	B*35:20	0.024	0.038	0.047	0.012					0.024	0.02
85	B*35:21		0.069		0.001						0.038
86	B*35:30				0.019
87	B*35:31				0.038
88	B*35:43				1.044					0.094			0.293
89	B*35:44				0.061
90	B*35:68				0.079
91	B*38:01	0.012	0.136	0.031	0.125		0.084			0.03	0.02
92	B*39:01	0.114	0.299	0.134	0.124		0.024			0.015	0.056
93	B*39:02				0.001		0.014			0.03
94	B*39:03	0.443	0.225	0.061							0.02
95	B*39:04	0.024	0.014		0.021						0.02
96	B*39:05	0.079	0.098		0.099		0.028			0.056	0.02		0.592
97	B*39:06		0.103	0.047	0.008		0.028			0.006			0.421
98	B*39:08		0.014		0.008	0.101				0.081
99	B*39:09	0.024	0.034	0.407	0.022						0.038		0.576
100	B*39:11				0.016	0.02				0.038
101	B*39:12		0.084
102	B*39:13				0.021
103	B*40:01		0.085	0.344	0.02		0.158	0.025		0.012
104	B*40:02	1.009	0.326	0.015	0.274		0.024	0.853		0.197	0.038		0.638
105	B*40:03				0.057						0.02
106	B*40:04	0.261	0.215		0.013					0.006			0.113
107	B*40:08					0.01		0.005		0.021
108	B*40:09	0.079	0.15	0.015	0.121
109	B*40:10			0.455
110	B*40:11				0.021
111	B*40:16					0.034
112	B*40:89				0.021
113	B*41:01	0.012	0.022		0.014	0.06				0.035
114	B*41:02		0.006		0.008		0.089			0.009
115	B*42:01		0.087		0.011		0.094			0.018
116	B*42:02		0.05		0.003	0.038				0.003
117	B*44:02		0.139	0.168	0.076		0.121			0.077
118	B*44:03	0.08	0.174	0.047	0.205		0.218			0.08
119	B*44:11				0.019
120	B*44:45				0.019
121	B*45:01		0.065		0.091	0.19	0.112			0.061				0.006
122	B*48:01	0.18	0.026	0.031	0.05					0.009	0.465
123	B*48:03	1.157	0.301							0.003	0.02
124	B*49:01		0.093		0.055		0.214			0.03				0.014
125	B*50:01		0.091		0.037		0.065			0.015
126	B*51:01	0.328	0.276	0.162	0.129		0.218			0.083	0.056
127	B*51:08		0.01		0.008	0.02
128	B*51:24				0.021
129	B*51:46				0.021
130	B*52:01	0.578	0.112	0.015	0.029		0.052			0.048	0.02
131	B*53:01		0.174		0.058		0.244			0.03				0.03
132	B*56:02			0.306
133	B*57:01	0.024	0.089	0.061	0.047		0.071			0.024
134	B*57:03		0.076	0.061	0.01		0.024			0.012
135	B*58:01	0.012	0.085	0.031	0.033		0.151			0.036				0.014
136	B*58:02		0.03		0.011	0.127	0.047			0.024			0.031
137	B*78:02			0.015	0.083						0.02
138	B*81:01		0.024		0.001	0.049	0.024			0.021
139	B*82:01		0.014			0.02
	LOCUS C
140	C*01:02		0.144	0.382	1.286					0.165			0.426
141	C*01:06				0.038
142	C*02:02		0.184		0.074					0.051
143	C*02:10		0.018		0.042	0.306				0.054
144	C*03:02		0.073		0.027					0.022			0.094
145	C*03:03		0.39	0.047	0.111					0.068	0.02
146	C*03:04		0.732		0.543					0.141	0.137
147	C*03:05				0.075	0.897				0.313
148	C*04:01		0.941	0.344	0.391					0.268			0.189
149	C*04:03			0.455
150	C*04:15				0.038
151	C*05:01		0.183		0.137					0.086
152	C*06:02		0.188		0.163					0.09
153	C*07:01		0.398		0.314					0.134
154	C*07:02		0.676		0.35					0.275			1.432
155	C*07:05				0.04					0.004
156	C*08:01		0.285	0.181	0.046					0.018
157	C*08:02		0.164	0.047	0.193					0.093
158	C*08:03		0.19		0.005					0.004
159	C*12:03		0.153		0.188					0.076
160	C*14:02		0.081		0.018					0.015
161	C*15:02		0.184		0.819					0.036			0.088
162	C*15:03												0.245
163	C*15:09					0.036				0.043
164	C*16:01		0.073		0.215					0.093
165	C*17:01		0.079		0.073					0.033

## Sheet: Table S4
APPENDIX A: HLA-II alleles above the median per country.																		APPENDIX B: Allelic groups recovery above the median per country
Row Labels	ARG.	BOL.	BRA.	CHI.	COL.	CRI.	CUB.	ECU.	GTM.	JMC.	MTQ.	MEX.	NIC.	PAN.	PRY.	VEN.		Row Labels	ARG.	BRA.	CHI.	COL.	CUB.	ECU.	GTM.	JMC.	MTQ.	TTO.	VEN.
DRB1*14:02	2.8015	0.8072	2.0908	0.6488	6.9901	0.9276		0.2775	0.1828				0.1363	0.1261	1.0625			DRB1*04	2.55278	11.7557	0.474375	0.148047	0.263836	1.83051		0.095599		0.1948	1.03367
DRB1*04:07	1.8774	0.583	0.5648	0.1782	7.189	1.4949		0.4916	0.623				0.6364	0.1859				DRB1*13	0.811541	11.2217	0.049375	0.285394	0.1351	0.493872		0.317724		0.4663	0.612574
DRB1*04:11	1.0616		2.4663	0.0052	4.3819			0.0707	0.0513				0.0502	0.0323	2.0026	0.851		DRB1*07	0.979911	10.321		0.623622	0.355191	0.618135	0.087975			0.444	0.562546
DRB1*08:02	2.3131	1.2537	2.5173	0.3053	3.6441			0.1972	0.3423				0.0589	0.069				DRB1*11	1.18113	9.34625	0.168256	0.133686	0.168256	0.373446		0.151759		0.3619	0.539164
DRB1*16:02	1.0364	0.1713	4.1959	0.1879	3.2603	0.36	0.0298	0.1518	0.0513					0.1284		0.1536		DRB1*15	0.743906	8.50059	0.168256	0.2256	0.123904	0.436192				0.8255	0.675126
DRB1*04:04	0.7353	0.8419	1.1744	0.1066	3.4923		0.0455	0.1051	0.111			0.6604	0.0734	0.0298				DRB1*01	0.860736	8.24919	0.0975	0.045471	0.256956	0.303093		0.0975		0.0987	0.506039
DRB1*07:01	0.8959	0.0878	1.6931	0.3607	1.3751	0.6718	0.4539			0.1314	0.1351		0.2728	0.1768				DRB1*08	1.15697	6.73152	0.664926	0.262428	0.082236	0.739864		0.159111		0.079	0.501954
DRB1*14:06	2.5714	0.1217	0.2838	0.0197	0.1635				0.1995			0.7053	0.082		0.8754			DRB1*03	0.673241	7.93332	0.025831	0.053271	0.188199			0.306111		0.304	0.456664
DRB1*03:01	0.5104	0.1237	1.3234	0.2337	1.2433	0.534	0.1332	0.2814	0.0455	0.0455	0.1164		0.1775	0.1168				DRB1*14	1.36432	4.28996	0.380631	0.170079	0.0591	1.15713		0.0591	0.0784	0.231	0.248666
DRB1*04:03	0.5139	0.1635	0.2044	0.3469	2.3303	0.19			0.0533				0.0589	0.1002		0.215		DRB1*16	0.457462	4.25363		0.37395	0.041559	0.381322		0.066844		0.0595	0.11865
DRB1*15:01	0.441	0.0851	0.7171	0.179	1.0177	0.2764	0.1755		0.0455	0.0455	0.0396		0.1814	0.0665				DRB1*09	0.479327	1.99209	0.025831		0.062976	0.612836		0.007984		0.1164	0.041559
DRB1*13:01	0.2965	0.0831	0.9586	0.0504	0.888	0.5078	0.0591				0.1164		0.1102	0.0616				DRB1*10	0.124985	1.76771	0.025831	0.029775	0.023856	0.105843		0.021879		0.1566	0.0975
DRB1*11:01	0.2705	0.1073	1.1344	0.1244	0.5623	0.2017			0.0298		0.2079		0.1325	0.069				DRB1*12	0.153802	1.5753	0			0.0475763		0.045471		0.0595	0.049375
DRB1*01:01	0.4025		0.775	0.0766	0.8666	0.283	0.1183				0.1164		0.1073	0.025
DRB1*15:03		0.047	0.2891	0.0054	1.1722	0.3354				0.3616	0.1536		0.1094	0.0738
DRB1*09:01	0.309	1.0739	0.5641	0.0374	0.1716		0.0746				0.0396			0.0323
DRB1*13:02	0.2078	0.0408	0.7375	0.1092	0.604		0.1183		0.0298		0.0975		0.0676	0.0713
DRB1*01:02		0.0614	0.5812	0.0509	0.696						0.0784		0.0906	0.0544
DRB1*03:02			0.1688	0.0185	1.1288		0.0455			0.0956	0.0975			0.0248
DRB1*08:07			0.8882	0.0044											0.3133	0.2344
DRB1*08:04	0.1245	0.0408	0.7056	0.0076	0.1968		0.0455				0.0784
DRB1*04:01	0.087		0.3066	0.0215	0.5582		0.0298			0.0668	0.0591			0.0347
DRB1*04:17	1.0221				0.1241
DRB1*11:04	0.2197		0.4235	0.0803	0.2748								0.0445	0.0274
DRB1*14:01			0.4282	0.0134	0.2578	0.1484							0.0733	0.047
DRB1*04:05	0.0871		0.3014	0.0474	0.2823		0.0298				0.0784			0.1002
DRB1*08:01			0.3589	0.0231	0.4028						0.0396		0.0378
DRB1*11:02	0.1146		0.1663	0.0098	0.4147		0.0298				0.0784			0.0323
DRB1*12:01	0.1079		0.3447	0.0048	0.2253						0.0784
DRB1*13:03			0.1812	0.0205	0.3517		0.0455				0.0784
DRB1*10:01			0.2951	0.0177	0.2426		0.0298				0.0396			0.0298
DRB1*04:02			0.3206	0.2082					0.0599
DRB1*16:01	0.1005		0.2485	0.0221			0.0455							0.0274
DRB1*15:02	0.1504		0.2096	0.037							0.0396
DRB1*01:03	0.0853			0.0165	0.1443								0.0693
DRB1*14:13			0.2955	0.001
DRB1*04:10				0.001	0.1736				0.0659				0.0474
DRB1*03:04										0.1664
DRB1*04:06				0.0028	0.1458
DRB1*13:04											0.0396		0.0467
DRB1*04:08				0.0084					0.0659
DRB1*11:13							0.0591
DRB1*04:92				0.0445
DRB1*11:03				0.0379
DRB1*03:50				0.031
DRB1*07:34				0.0203
DRB1*11:97				0.0157
DRB1*04:23				0.0143
DRB1*14:54				0.0134
DRB1*01:50				0.0096
DRB1*11:100				0.0092
DRB1*13:117				0.0082
DRB1*13:105				0.0078
DRB1*13:112				0.0078
DRB1*04:52				0.0076
DRB1*13:128				0.0076
DRB1*03:83				0.0064
DRB1*08:42				0.006
DRB1*13:05				0.006
DRB1*01:43				0.0058
DRB1*08:39				0.0058
DRB1*09:21				0.0056
DRB1*11:117				0.0056
DRB1*01:53				0.0054
DRB1*07:25				0.005
DRB1*01:46				0.0048
DRB1*12:06				0.0048
DRB1*12:10				0.0048
DRB1*12:17				0.0044
DRB1*15:74				0.0044
DRB1*15:75				0.0044
DRB1*15:79				0.0044
DRB1*04:124				0.0038
DRB1*04:133				0.0038
DRB1*11:134				0.0032
DRB1*14:113				0.0032
DRB1*14:114				0.0032
DRB1*15:55				0.0032
DRB1*15:62				0.0032
DRB1*15:64				0.0032
DRB1*15:72				0.0032
DRB1*15:81				0.0032
DRB1*01:47				0.003
DRB1*11:133				0.003
DRB1*11:95				0.003
DRB1*16:20				0.003
DRB1*09:09				0.0028
DRB1*11:128				0.0028
DRB1*14:125				0.0028
DRB1*14:51				0.0028
DRB1*16:19				0.0028
DRB1*13:190				0.0026
DRB1*01:17				0.0024
DRB1*04:42				0.0024
DRB1*01:41				0.0022
DRB1*01:45				0.0022
DRB1*09:18				0.0022
DRB1*09:19				0.0022
DRB1*11:112				0.0022
DRB1*13:138				0.0022
DRB1*14:48				0.0022
DRB1*15:20				0.0022
DRB1*04:56				0.002
DRB1*13:121				0.0018
DRB1*03:61				0.0016
DRB1*03:62				0.0016
DRB1*03:66				0.0016
DRB1*03:72				0.0016
DRB1*03:86				0.0016
DRB1*04:111				0.0016
DRB1*04:112				0.0016
DRB1*04:121				0.0016
DRB1*04:127				0.0016
DRB1*04:37				0.0016
DRB1*11:15				0.0016
DRB1*12:02				0.0016
DRB1*13:123				0.0016
DRB1*13:126				0.0016
DRB1*14:94				0.0016
DRB1*15:05				0.0016
DRB1*16:08				0.0016
DRB1*03:69				0.0014
DRB1*03:82				0.0014
DRB1*10:06				0.0014
DRB1*11:121				0.0014
DRB1*11:98				0.0014
DRB1*13:109				0.0014
DRB1*13:11				0.0014
DRB1*13:125				0.0014
DRB1*13:130				0.0014
DRB1*15:07				0.0014
DRB1*15:91				0.0014
DRB1*16:05				0.0014
DRB1*01:38				0.0012
DRB1*01:57				0.0012
DRB1*01:67				0.0012
DRB1*03:15				0.0012
DRB1*09:13				0.0012
DRB1*09:16				0.0012
DRB1*09:17				0.0012
DRB1*11:123				0.0012
DRB1*11:34				0.0012
DRB1*15:85				0.0012
DRB1*15:86				0.0012
DRB1*15:90				0.0012
DRB1*15:97				0.0012
DRB1*15:98				0.0012
DRB1*01:08				0.001
DRB1*01:44				0.001
DRB1*04:117				0.001
DRB1*04:118				0.001
DRB1*04:123				0.001
DRB1*04:179				0.001
DRB1*08:03				0.001
DRB1*08:06				0.001
DRB1*09:06				0.001
DRB1*11:146				0.001
DRB1*13:104				0.001
DRB1*13:115				0.001
DRB1*13:143				0.001
DRB1*14:04				0.001
DRB1*14:05				0.001
DRB1*14:09				0.001
DRB1*14:19				0.001
DRB1*15:59				0.001
DRB1*16:03				0.001
DRB1*16:12				0.001
DRB1*01:54				0.0008
DRB1*03:06				0.0008
DRB1*04:98				0.0008
DRB1*07:11				0.0008
DRB1*07:22				0.0008
DRB1*07:31				0.0008
DRB1*11:140				0.0008
DRB1*11:141				0.0008
DRB1*11:19				0.0008
DRB1*11:28				0.0008
DRB1*12:36				0.0008
DRB1*13:103				0.0008
DRB1*13:148				0.0008
DRB1*13:153				0.0008
DRB1*13:26				0.0008
DRB1*13:67				0.0008
DRB1*14:159				0.0008
DRB1*15:09				0.0008
DRB1*15:61				0.0008
DRB1*15:67				0.0008

## Sheet: Table S5
Conserved Sequence	Antigenic Peptide	DRB1_0101	DRB1_0103	DRB1_0401	DRB1_0402	DRB1_0403	DRB1_0404	DRB1_0405	DRB1_0701	DRB1_0801	DRB1_0802	DRB1_0901	DRB1_1001	DRB1_1101	DRB1_1201	DRB1_1301	DRB1_1302	DRB1_1501	DRB1_1602
seq8_Spc	AAAYYVGYLQPRTFL																	▲	▲
seq12_Spc	AAEIRASANLAATKM						▲
seq8_Spc	AAYYVGYLQPRTFLL	▲											▲						▲
Seq1_MG	ACFVLAAVYRINWIT				▲	▲				▲
Seq1_MG	ACLVGLMWLSYFIAS				▲
seq12_Spc	AEIRASANLAATKMS						▲
seq10_Spc	AENSVAYSNNSIAIP					▲											▲
seq6_NPc	AFFGMSRIGMEVTPS				▲					▲
seq8_Spc	AGAAAYYVGYLQPRT																		▲
Seq1_MG	AGDSGFAAYSRYRIG				▲					▲
Seq1_MG	AIAMACLVGLMWLSY					▲
seq10_Spc	AIPTNFTISVTTEIL								▲			▲
seq6_NPc	APSASAFFGMSRIGM				▲									▲
seq12_Spc	AQEKNFTTAPAICHD							▲
seq6_NPc	AQFAPSASAFFGMSR											▲
seq6_NPc	ASAFFGMSRIGMEVT				▲					▲				▲
Seq1_MG	ASFRLFARTRSMWSF			▲	▲					▲	▲			▲		▲			▲
seq10_Spc	ASQSIIAYTMSLGAE						▲		▲
seq10_Spc	AYTMSLGAENSVAYS	▲										▲
seq8_Spc	AYYVGYLQPRTFLLK	▲											▲						▲
seq12_Spc	CDVVIGIVNNTVYDP					▲											▲
Seq1_MG	CLLQFAYANRNRFLY									▲
Seq1_MG	CLVGLMWLSYFIASF				▲
seq10_Spc	CSNLLLQYGSFCTQL																	▲
seq9_Spc	CVNFNFNGLTGTGVL											▲
seq12_Spc	DDSEPVLKGVKLHYT														▲
seq9_Spc	DFTGCVIAWNSNNLD					▲
seq6_Spc	DGYFKIYSKHTPINL								▲	▲				▲					▲
Seq1_MG	DSGFAAYSRYRIGNY				▲					▲
seq3_Spc	DSKTQSLLIVNNATN					▲
seq12_Spc	DVVIGIVNNTVYDPL					▲											▲
seq10_Spc	ECSNLLLQYGSFCTQ																	▲
Seq1_MG	EITVATSRTLSYYKL										▲
Seq1_MG	ELVIGAVILRGHLRI		▲													▲
seq8_Spc	ESIVRFPNITNLCPF							▲										▲
Seq1_MG	FAAYSRYRIGNYKLN									▲
seq6_NPc	FAPSASAFFGMSRIG											▲
seq6_NPc	FFGMSRIGMEVTPSG				▲					▲
Seq1_MG	FIASFRLFARTRSMW				▲					▲	▲			▲		▲			▲
seq6_Spc	FKIYSKHTPINLVRD									▲
Seq1_MG	FLFLTWICLLQFAYA				▲
seq3_Spc	FLPFFSNVTWFHAIH																		▲
Seq1_MG	FLTWICLLQFAYANR				▲
seq1_Spc	FLVLLPLVSSQCVNL										▲
seq9_Spc	FNFNGLTGTGVLTES											▲
Seq1_MG	FRLFARTRSMWSFNP			▲	▲					▲				▲		▲			▲
seq10_Spc	FTISVTTEILPVSMT								▲
seq1_Spc	FVFLVLLPLVSSQCV										▲		▲
seq8_Spc	GAAAYYVGYLQPRTF																		▲
seq10_Spc	GAENSVAYSNNSIAI					▲											▲
Seq1_MG	GDSGFAAYSRYRIGN				▲					▲
Seq1_MG	GFAAYSRYRIGNYKL				▲					▲
seq12_Spc	GFIAGLIAIVMVTIM												▲
Seq1_MG	GFLFLTWICLLQFAY				▲
Seq1_MG	GGIAIAMACLVGLMW					▲
Seq1_MG	GIAIAMACLVGLMWL					▲
seq7_Spc	GINITRFQTLLALHR						▲	▲
seq12_Spc	GNCDVVIGIVNNTVY					▲											▲
seq6_NPc	GTWLTYTGAIKLDDK								▲
seq12_Spc	GVVFLHVTYVPAQEK							▲
seq8_Spc	GWTAGAAAYYVGYLQ											▲
seq11_Spc	GWTFGAGAALQIPFA	▲			▲				▲			▲
seq6_Spc	GYFKIYSKHTPINLV								▲	▲				▲					▲
seq12_Spc	HGVVFLHVTYVPAQE							▲
Seq1_MG	HLRIAGHHLGRCDIK									▲
Seq1_MG	IAIAMACLVGLMWLS					▲
seq10_Spc	IAIPTNFTISVTTEI								▲			▲
Seq1_MG	IASFRLFARTRSMWS			▲	▲					▲	▲			▲		▲			▲
seq10_Spc	IAYTMSLGAENSVAY	▲							▲			▲
Seq1_MG	ICLLQFAYANRNRFL									▲
seq6_Spc	IDGYFKIYSKHTPIN									▲				▲					▲
Seq1_MG	IFLWLLWPVTLACFV				▲
Seq1_MG	IGAVILRGHLRIAGH		▲													▲
seq7_Spc	IGINITRFQTLLALH						▲
seq3_NPc	IGYYRRATRRIRGGD									▲		▲		▲		▲
seq10_Spc	IIAYTMSLGAENSVA	▲							▲			▲
Seq1_MG	IKLIFLWLLWPVTLA				▲
seq10_Spc	IPTNFTISVTTEILP								▲			▲
seq12_Spc	IRAAEIRASANLAAT						▲
seq11_Spc	ITSGWTFGAGAALQI				▲				▲			▲
Seq1_MG	ITVATSRTLSYYKLG										▲
seq12_Spc	IWLGFIAGLIAIVMV				▲								▲						▲
seq9_Spc	KCVNFNFNGLTGTGV											▲
Seq1_MG	KEITVATSRTLSYYK										▲
Seq1_MG	KLIFLWLLWPVTLAC				▲
seq7_NPc	KQQTVTLLPAADLDD							▲
seq3_Spc	KTQSLLIVNNATNVV					▲	▲	▲									▲
seq12_Spc	KWPWYIWLGFIAGLI				▲														▲
Seq1_MG	LACFVLAAVYRINWI				▲	▲
Seq1_MG	LFARTRSMWSFNPET			▲
Seq1_MG	LFLTWICLLQFAYAN				▲
seq10_Spc	LGAENSVAYSNNSIA					▲
seq12_Spc	LGFIAGLIAIVMVTI												▲
Seq1_MG	LIFLWLLWPVTLACF				▲
seq10_Spc	LLLQYGSFCTQLNRA																	▲
Seq1_MG	LLQFAYANRNRFLYI									▲
seq3_Spc	LPFFSNVTWFHAIHV								▲
Seq1_MG	LPKEITVATSRTLSY										▲
Seq1_MG	LQFAYANRNRFLYII									▲
seq11_Spc	LQIPFAMQMAYRFNG	▲
seq10_Spc	LQYGSFCTQLNRALT			▲
seq9_Spc	LSFELLHAPATVCGP	▲											▲						▲
seq12_Spc	LSSNFGAISSVLNDI	▲											▲
Seq1_MG	LTWICLLQFAYANRN				▲
Seq1_MG	LVGLMWLSYFIASFR				▲
Seq1_MG	LVIGAVILRGHLRIA		▲													▲
Seq1_MG	LVIGFLFLTWICLLQ				▲
seq12_Spc	LVKQLSSNFGAISSV			▲
seq1_Spc	MFVFLVLLPLVSSQC										▲		▲
seq11_Spc	MIAQYTSALLAGTIT																	▲
seq12_Spc	NCDVVIGIVNNTVYD					▲											▲
seq9_Spc	NFNFNGLTGTGVLTE	▲										▲
seq9_Spc	NFNGLTGTGVLTESN											▲
seq10_Spc	NFTISVTTEILPVSM								▲			▲
seq6_Spc	NIDGYFKIYSKHTPI									▲				▲					▲
seq10_Spc	NLLLQYGSFCTQLNR							▲										▲
Seq1_MG	NLVIGFLFLTWICLL				▲
seq3_Spc	PFFSNVTWFHAIHVS								▲
seq7_Spc	PIGINITRFQTLLAL						▲
Seq1_MG	PKEITVATSRTLSYY										▲
seq3_NPc	PRWYFYYLGTGPEAG							▲					▲
seq6_NPc	PSASAFFGMSRIGME				▲					▲				▲
seq10_Spc	PTNFTISVTTEILPV								▲			▲
Seq1_MG	PVTLACFVLAAVYRI					▲			▲
seq12_Spc	PWYIWLGFIAGLIAI				▲														▲
seq3_Spc	QDLFLPFFSNVTWFH			▲															▲
seq6_NPc	QFAPSASAFFGMSRI											▲
Seq1_MG	QFAYANRNRFLYIIK									▲
seq6_NPc	QIAQFAPSASAFFGM											▲
seq3_NPc	QIGYYRRATRRIRGG									▲		▲		▲		▲
seq11_Spc	QIPFAMQMAYRFNGI	▲
seq7_NPc	QQTVTLLPAADLDDF							▲
seq10_Spc	QSIIAYTMSLGAENS					▲	▲		▲			▲
seq3_Spc	QSLLIVNNATNVVIK					▲	▲										▲
seq7_NPc	QTVTLLPAADLDDFS							▲
Seq1_MG	QWNLVIGFLFLTWIC				▲
seq12_Spc	RAAEIRASANLAATK						▲
seq12_Spc	REGVFVSNGTHWFVT																▲
seq8_Spc	RFASVYAWNRKRISN													▲		▲
Seq1_MG	RFLYIIKLIFLWLLW		▲
Seq1_MG	RLFARTRSMWSFNPE			▲	▲		▲												▲
Seq1_MG	RTLSYYKLGASQRVA	▲		▲								▲							▲
seq9_Spc	RVVVLSFELLHAPAT	▲
seq10_Spc	RVYSTGSNVFQTRAG			▲
seq3_NPc	RWYFYYLGTGPEAGL							▲					▲
seq6_NPc	SAFFGMSRIGMEVTP				▲					▲				▲
seq6_NPc	SASAFFGMSRIGMEV				▲					▲				▲
Seq1_MG	SFRLFARTRSMWSFN			▲	▲					▲	▲			▲		▲			▲
Seq1_MG	SGFAAYSRYRIGNYK				▲					▲
seq6_NPc	SGTWLTYTGAIKLDD								▲
seq8_Spc	SGWTAGAAAYYVGYL											▲
seq10_Spc	SIIAYTMSLGAENSV	▲				▲	▲		▲			▲
seq8_Spc	SIVRFPNITNLCPFG							▲
seq3_Spc	SKTQSLLIVNNATNV					▲	▲										▲
seq3_Spc	SLLIVNNATNVVIKV					▲	▲										▲
seq10_Spc	SNLLLQYGSFCTQLN																	▲
seq3_NPc	SPRWYFYYLGTGPEA							▲
seq10_Spc	SQSIIAYTMSLGAEN						▲		▲			▲
Seq1_MG	SRTLSYYKLGASQRV	▲										▲							▲
seq8_Spc	SSGWTAGAAAYYVGY											▲
seq3_Spc	STQDLFLPFFSNVTW																		▲
seq10_Spc	SVASQSIIAYTMSLG					▲
seq10_Spc	SVAYSNNSIAIPTNF																▲
seq8_Spc	TESIVRFPNITNLCP							▲										▲
seq11_Spc	TFGAGAALQIPFAMQ											▲
Seq1_MG	TGGIAIAMACLVGLM					▲
Seq1_MG	TLACFVLAAVYRINW				▲	▲
Seq1_MG	TLSYYKLGASQRVAG	▲		▲								▲							▲
seq10_Spc	TNFTISVTTEILPVS								▲			▲
seq3_Spc	TQSLLIVNNATNVVI					▲	▲	▲									▲
seq8_Spc	TRFASVYAWNRKRIS													▲		▲
seq10_Spc	TWRVYSTGSNVFQTR			▲
Seq1_MG	VAGDSGFAAYSRYRI				▲					▲
seq10_Spc	VASQSIIAYTMSLGA					▲	▲		▲
seq12_Spc	VFLHVTYVPAQEKNF							▲
seq1_Spc	VFLVLLPLVSSQCVN										▲
Seq1_MG	VGLMWLSYFIASFRL				▲
seq8_Spc	VGYLQPRTFLLKYNE	▲
Seq1_MG	VIGAVILRGHLRIAG		▲													▲
Seq1_MG	VIGFLFLTWICLLQF				▲
seq9_Spc	VLSFELLHAPATVCG	▲						▲					▲						▲
seq9_Spc	VNFNFNGLTGTGVLT	▲										▲
Seq1_MG	VTLACFVLAAVYRIN					▲
seq12_Spc	VVFLHVTYVPAQEKN							▲
seq12_Spc	VVIGIVNNTVYDPLQ					▲											▲
seq9_Spc	VVLSFELLHAPATVC	▲						▲					▲						▲
seq9_Spc	VVVLSFELLHAPATV	▲											▲						▲
seq12_Spc	WLGFIAGLIAIVMVT				▲								▲						▲
Seq1_MG	WNLVIGFLFLTWICL				▲
Seq1_MG	WPVTLACFVLAAVYR					▲
seq12_Spc	WPWYIWLGFIAGLIA				▲														▲
seq10_Spc	WRVYSTGSNVFQTRA			▲
seq11_Spc	WTFGAGAALQIPFAM	▲			▲							▲
seq3_NPc	WYFYYLGTGPEAGLP												▲
seq12_Spc	WYIWLGFIAGLIAIV				▲							▲							▲
seq6_Spc	YFKIYSKHTPINLVR								▲	▲
seq3_NPc	YFYYLGTGPEAGLPY												▲
seq12_Spc	YIWLGFIAGLIAIVM				▲								▲						▲
seq8_Spc	YVGYLQPRTFLLKYN	▲																	▲

## Sheet: Table S6
Potential epitope.	Position in SP SARS-CoV-2	Experimental SARS-CoV-2	Alleles DRB
			01:01:00	04:05:00	04:03:00	10:01:00	16:02:00	11:01:00	13:01:00	15:01:00
RFASVYAWNRKRISN	346-360	7699105*-T cell. p B cell.						▲	▲
SIVRFPNITNLCPFG	325-339	p T cell/B cell.		▲
DFTGCVIAWNSNNLD	428-442	p T cell/B cell.			▲
LSFELLHAPATVCGP	513-527	p T cell/B cell.	▲			▲	▲
RVVVLSFELLHAPAT	509-523	p T cell/B cell.	▲
VVLSFELLHAPATVC	511-525	1073956*-T cell. p B cell.	▲	▲		▲	▲
VVVLSFELLHAPATV	510-524	p T cell/B cell.	▲			▲	▲
TESIVRFPNITNLCP	323-337	p T cell.		▲						▲

## Sheet: Table S7
Conserved Sequence	MHC-Flurry	Antigenic Peptide	1	2	3	4	5	6	7	8	9	10	11	12	13	14	15	16	17	18	19	20	21	22	23	24	25	26	27	28	29	30	31	32	33	34	35	36	37	38	39	40	41	42	43	44	45	46	47
seq8_Spc	HLA-C*12:03	AAAYYVGYL
seq2_ORF8c	HLA-C*01:06	AAFHQECSL
seq_ORF1_33_1	HLA-C*16:01	AAKKNNLPF
seq11_Spc	HLA-C*16:01	AALQIPFAM
seq_ORF1_19	HLA-C*01:06	AANFCALIL
seq_ORF1_24	HLA-C*01:06	AAYVDNSSL
seq12_Spc	HLA-B*40:11	AEIRASANL
seq_ORF1_31	HLA-B*40:04	AELAKNVSL
seq_ORF1_2	HLA-B*41:01	AELEGIQYG
seq10_Spc	HLA-B*41:01	AENSVAYSN
seq_ORF1_6	HLA-B*40:11	AEYHNESGL
seq_ORF1_43	HLA-C*14:02	AFATAQEAY																										▲	▲
seq_ORF1_28	HLA-A*24:02	AFGLVAEWF																						▲		▲
seq_ORF1_42	HLA-C*14:02	AFLPFAMGI																															▲
seq1_ORF_10	HLA-C*14:02	AFPFTIYSL																				▲	▲	▲	▲	▲
Seq1_MG	HLA-B*15:05	AGDSGFAAY	▲	▲																																				▲
seq_ORF1_36	HLA-B*38:01	AHIQWMVMF
seq_ORF1_43	HLA-A*02:05	AIASEFSSL						▲
seq_ORF1_18	HLA-A*11:01	AIVSTIQRK																		▲	▲
seq_ORF1_34	HLA-B*15:05	AIVVTCLAY																										▲	▲
seq_ORF1_44	HLA-A*03:01	ALAYYNTTK																		▲	▲																												▲
seq_ORF1_34	HLA-C*05:01	ALDISASIV
seq_ORF1_19	HLA-A*03:01	ALILAYCNK																		▲	▲
seq_ORF1_22	HLA-B*15:01	ALLTKSSEY																													▲
seq_ORF1_11	HLA-A*02:22	ALNLGETFV				▲				▲	▲	▲		▲
seq1_ORF3a	HLA-A*02:22	ALSKGVHFV			▲	▲	▲	▲	▲	▲	▲	▲	▲	▲	▲	▲	▲	▲	▲
seq1_ORF7a	HLA-B*15:05	ALTCFSTQF
seq_ORF1_44	HLA-A*02:11	ALWEIQQVV			▲	▲	▲		▲	▲	▲	▲	▲	▲	▲	▲	▲	▲	▲
seq_ORF1_36	HLA-A*32:01	ALYNKYKYF																																	▲
Seq1_MG	HLA-A*02:22	AMACLVGLM
seq_ORF1_41	HLA-B*08:01	AMKYNYEPL
seq_ORF1_41	HLA-A*30:01	AMRPNFTIK																		▲										▲
seq_ORF1_55	HLA-C*05:01	ANDPVGFTL
Seq1_MG	HLA-C*15:03	ANRNRFLYI																												▲
seq1_ORF3a	HLA-B*56:02	APFLYLYAL
seq_ORF1_28	HLA-B*42:01	APISAMVRM
seq12_Spc	HLA-B*41:01	AQEKNFTTA
seq6_NPc	HLA-B*50:01	AQFAPSASA
seq11_Spc	HLA-B*13:02	AQYTSALLA
seq_ORF1_19	HLA-C*07:01	ARAGEAANF
Seq1_MG	HLA-C*07:01	ARTRSMWSF
seq12_Spc	HLA-A*11:01	ASANLAATK																		▲	▲									▲																			▲
seq_ORF1_8	HLA-C*12:03	ASFSASTSA																												▲
seq_ORF1_12	HLA-A*30:02	ASHMYCSFY	▲	▲																								▲	▲		▲									▲
seq1_ORF3a	HLA-C*15:03	ASLPFGWLI																▲								▲							▲		▲
seq_ORF1_23	HLA-B*57:03	ASRELKVTF
seq8_Spc	HLA-A*11:01	ASVYAWNRK																			▲																												▲
seq1_ORF3a	HLA-C*15:03	ATIPIQASL																																	▲
seq_ORF1_28	HLA-C*15:03	ATRVECTTI																												▲
Seq1_MG	HLA-A*30:02	ATSRTLSYY	▲	▲																	▲						▲	▲	▲		▲								▲	▲	▲
seq_ORF1_42	HLA-A*02:05	ATVAYFNMV						▲	▲																																		▲
seq8_Spc	HLA-C*05:01	AVDCALDPL
seq_ORF1_11	HLA-A*02:05	AVIKTLQPV			▲		▲	▲	▲	▲	▲	▲		▲	▲	▲	▲		▲																						▲		▲
seq11_Spc	HLA-C*14:02	AYRFNGIGV																												▲
seq10_Spc	HLA-C*14:02	AYSNNSIAI																						▲		▲
seq_ORF1_11	HLA-C*15:03	CALAPNMMV
seq_ORF1_41	HLA-B*57:03	CAMRPNFTI																																	▲
seq10_Spc	HLA-B*41:01	CDIPIGAGI
seq_ORF1_10	HLA-B*49:01	CEIVGGQIV
seq_ORF1_33_1	HLA-C*14:02	CFANKHADF																							▲
Seq1_MG	HLA-A*33:03	CFVLAAVYR																														▲				▲	▲	▲
seq_ORF1_22	HLA-A*34:02	CIDGALLTK																			▲
seq_ORF1_23	HLA-A*34:02	CIRCLWSTK																		▲										▲
seq_ORF1_36	HLA-B*57:01	CISTKHFYW
seq_ORF1_27	HLA-C*05:01	CLEASFNYL
seq_ORF1_28	HLA-A*31:01	CMMCYKRNR																														▲		▲		▲	▲	▲
seq2_ORF8c	HLA-B*53:01	CPIHFYSKW
seq1_ORF_10	HLA-C*07:01	CRMNSRNYI
seq9_Spc	HLA-C*12:03	CSFGGVSVI
seq_ORF1_43	HLA-A*68:02	CTSVVLLSV																																									▲
seq_ORF1_28	HLA-A*68:01	CTTIVNGVR																																			▲	▲			▲	▲		▲	▲		▲	▲
seq_ORF1_18	HLA-C*05:01	CVDTVRTNV
seq_ORF1_18	HLA-C*01:06	CVEEVTTTL
seq_ORF1_42	HLA-A*02:05	CVMYASAVV																																									▲			▲
seq_ORF1_43	HLA-C*01:06	CVPLNIIPL
seq_ORF1_42	HLA-A*24:02	CYFGLFCLL																				▲	▲	▲	▲	▲							▲
seq8_Spc	HLA-C*14:02	CYGVSPTKL
seq6_NPc	HLA-B*51:08	DAALALLLL
seq_ORF1_44	HLA-C*05:01	DADSKIVQL
seq_ORF1_43	HLA-B*51:08	DAFKLNIKL
seq_ORF1_34	HLA-B*35:01	DASGKPVPY																									▲
seq1_ORF3a	HLA-A*68:23	DATPSDFVR																																											▲
seq12_Spc	HLA-B*40:04	DEDDSEPVL
seq_ORF1_41	HLA-B*41:01	DEFTPFDVV
seq4_ORF8c	HLA-A*33:03	DFLEYHDVR																																		▲	▲	▲
seq_ORF1_41	HLA-A*29:01	DFNLVAMKY																										▲	▲
seq_ORF1_9	HLA-A*33:03	DGISQYSLR																																		▲	▲	▲							▲
seq3_NPc	HLA-B*39:06	DHIGTRNPA
seq9_Spc	HLA-A*68:02	DIADTTDAV																									▲																▲
seq_ORF1_33_1	HLA-B*35:20	DIASTDTCF
seq_ORF1_17	HLA-B*35:20	DIQLLKSAY
seq12_Spc	HLA-A*68:02	DISGINASV																																									▲
seq_ORF1_55	HLA-B*08:01	DLKGKYVQI
seq_ORF1_44	HLA-A*33:03	DLKWARFPK																																		▲	▲	▲	▲		▲			▲	▲	▲
seq_ORF1_18	HLA-C*01:06	DLNETLVTM																									▲
seq_ORF1_44	HLA-A*33:03	DLQDLKWAR																																		▲	▲	▲
seq3_NPc	HLA-A*29:02	DLSPRWYFY		▲																							▲	▲	▲
seq_ORF1_19	HLA-B*42:01	DPSFLGRYM
seq_ORF1_31	HLA-A*26:01	DSAEVAVKM																									▲
Seq1_MG	HLA-A*68:01	DSGFAAYSR																																		▲						▲		▲	▲		▲
seq_ORF1_11	HLA-A*66:02	DSIIIGGAK																																					▲		▲	▲				▲	▲	▲
seq_ORF1_28	HLA-B*51:08	DSLDTYPSL
seq_ORF1_28	HLA-A*68:02	DTYPSLETI																																									▲
seq_ORF1_22	HLA-A*26:01	DVFYKENSY																									▲
seq_ORF1_43	HLA-B*42:01	DVKCTSVVL
seq_ORF1_19	HLA-A*26:01	DVRETMSYL																									▲														▲
seq_ORF1_41	HLA-A*29:02	DYDCVSFCY		▲
seq_ORF1_18	HLA-A*29:02	DYGARFYFY																										▲	▲
seq_ORF1_23	HLA-A*24:06	DYKHYTPSF
seq_ORF1_42	HLA-A*24:06	DYLVSTQEF																				▲	▲		▲	▲
seq_ORF1_37	HLA-A*34:02	EAACCHLAK																																					▲		▲	▲		▲	▲	▲	▲	▲
seq_ORF1_19	HLA-A*68:02	EAANFCALI																																									▲
seq_ORF1_19	HLA-A*68:02	EAFEYYHTT																																									▲
seq_ORF1_43	HLA-B*41:01	EEMLDNRAT
seq_ORF1_11	HLA-B*40:04	EETGLLMPL
seq_ORF1_24	HLA-B*40:04	EEVGHTDLM
seq_ORF1_41	HLA-A*33:03	EFTPFDVVR																																		▲	▲	▲							▲
seq9_Spc	HLA-A*68:02	EGFNCYFPL
seq_ORF1_28	HLA-B*52:01	EGYLNSTNV
seq10_Spc	HLA-B*39:06	EHVNNSYEC
seq_ORF1_22	HLA-A*36:01	EIDPKLDNY	▲	▲
seq10_Spc	HLA-A*34:02	EILPVSMTK																			▲																		▲		▲	▲		▲	▲	▲	▲	▲
seq_ORF1_43	HLA-B*39:06	EKMVSLLSV
seq_ORF1_1	HLA-B*14:01	EKTHVQLSL
seq_ORF1_2	HLA-A*68:23	ELEGIQYGR																																		▲	▲	▲						▲	▲
seq_ORF1_19	HLA-B*08:01	ELKFNPPAL
seq_ORF1_5	HLA-A*33:03	ELNGGAYTR																																		▲	▲	▲			▲	▲		▲	▲		▲	▲
seq1_ORF7p	HLA-A*02:05	ELSLIDFYL				▲		▲						▲		▲																											▲
seq_ORF1_43	HLA-B*08:01	EMLDNRATL
seq4_ORF8c	HLA-B*42:01	EPKLGSLVV
seq_ORF1_55	HLA-B*42:01	EPMLQSADA
seq12_Spc	HLA-B*42:01	EPVLKGVKL
seq_ORF1_8	HLA-B*14:01	EQKSILSPL
seq_ORF1_1	HLA-A*33:03	EQPYVFIKR																																		▲									▲
Seq1_MG	HLA-B*15:05	EQWNLVIGF
seq_ORF1_5_1	HLA-B*14:01	ERSEKSYEL
seq_ORF1_18	HLA-A*68:03	ESKPSVEQR																																		▲	▲					▲		▲	▲		▲
seq9_Spc	HLA-B*57:03	ESNKKFLPF																									▲
seq_ORF1_21	HLA-A*68:02	ESPFVMMSA																																									▲			▲
seq_ORF1_30	HLA-A*68:02	ESSAKSASV																																									▲
seq_ORF1_11	HLA-A*34:02	ETGLLMPLK																																					▲		▲	▲					▲
seq_ORF1_28	HLA-A*68:23	ETIQITISS																									▲														▲		▲			▲		▲
seq_ORF1_18	HLA-A*26:01	ETISLAGSY		▲																							▲				▲								▲		▲	▲		▲	▲	▲	▲	▲
seq8_Spc	HLA-A*26:01	ETKCTLKSF																									▲
seq_ORF1_31	HLA-A*68:02	ETKDVVECL																									▲
seq_ORF1_2	HLA-A*34:02	ETLGVLVPH																									▲												▲		▲			▲	▲			▲
seq_ORF1_22	HLA-A*68:02	ETLYCIDGA																																									▲			▲
seq_ORF1_23	HLA-A*68:02	ETSNSFDVL																									▲																▲
seq_ORF1_5_1	HLA-A*26:01	ETSWQTGDF																									▲
seq_ORF1_8	HLA-A*68:23	ETVKGLDYK																																					▲		▲	▲		▲	▲	▲	▲	▲	▲
seq_ORF1_33_1	HLA-A*68:02	EVGFVVPGL																									▲
seq_ORF1_18	HLA-A*68:01	EVITFDNLK																																					▲		▲	▲		▲	▲	▲	▲	▲	▲
seq_ORF1_11	HLA-A*68:02	EVNEFACVV																									▲																▲
seq_ORF1_11	HLA-A*26:01	EVVLKTGDL																									▲
seq4_ORF8c	HLA-C*14:02	EYHDVRVVL
seq_ORF1_11	HLA-C*08:01	FACVVADAV
seq1_ORF7a	HLA-A*02:05	FAFACPDGV				▲		▲	▲					▲																													▲
seq1_ORF_10	HLA-C*12:03	FAFPFTIYS																																									▲			▲		▲
seq_ORF1_42	HLA-A*02:05	FAMGIIAMS																																									▲			▲		▲
seq_ORF1_42	HLA-A*34:02	FAMMFVKHK																																					▲		▲	▲				▲	▲	▲	▲
seq11_Spc	HLA-B*57:03	FAMQMAYRF																▲				▲	▲		▲	▲		▲	▲				▲		▲
Seq1_MG	HLA-C*16:01	FAYANRNRF
seq_ORF1_55	HLA-C*05:01	FCDLKGKYV
seq_ORF1_27	HLA-A*29:02	FCLEASFNY																										▲	▲
seq_ORF1_42	HLA-A*33:03	FCLLNRYFR																																		▲	▲	▲
seq_ORF1_41	HLA-C*01:06	FCYMHHMEL
seq_ORF1_5_1	HLA-B*44:45	FEIKLAKKF
seq9_Spc	HLA-B*50:01	FELLHAPAT
seq5_Spc	HLA-B*40:09	FEYVSQPFL
seq_ORF1_19	HLA-B*50:01	FEYYHTTDP
seq6_NPc	HLA-C*14:02	FFGMSRIGM
seq3_Spc	HLA-A*29:02	FFSNVTWFH																										▲	▲							▲		▲
seq_ORF1_28	HLA-C*14:02	FFSYFAVHF																				▲			▲			▲	▲				▲
seq11_Spc	HLA-C*17:01	FGAGAALQI
seq3_Spc	HLA-B*39:06	FHAIHVSGT
sec1_ORF6	HLA-B*39:06	FHLVDFQVT
seq1_ORF7a	HLA-B*38:01	FHPLADNKF
seq_ORF1_5_1	HLA-A*36:01	FIDTKRGVY	▲	▲																																				▲
seq_ORF1_31	HLA-B*15:05	FISAARQGF
seq_ORF1_18	HLA-A*02:05	FITESKPSV							▲			▲
seq1_ORF7a	HLA-A*34:02	FITLCFTLK																																					▲			▲			▲		▲		▲
seq_ORF1_7	HLA-B*39:03	FKLNEEIAI
seq1_ORF7p	HLA-A*02:01	FLAFLLFLV			▲	▲	▲	▲	▲	▲	▲	▲	▲	▲	▲	▲	▲	▲	▲
seq1_EPc	HLA-A*02:02	FLAFVVFLL			▲	▲	▲	▲	▲	▲	▲		▲	▲	▲	▲	▲	▲	▲
seq_ORF1_36	HLA-A*02:22	FLAHIQWMV			▲	▲	▲	▲	▲	▲	▲	▲	▲	▲	▲	▲	▲	▲	▲																								▲
seq1_ORF7a	HLA-A*02:22	FLALITLAT				▲								▲
seq_ORF1_42	HLA-A*02:22	FLARGIVFM			▲	▲	▲	▲	▲	▲	▲	▲	▲	▲	▲	▲	▲	▲	▲
seq_ORF1_28	HLA-A*74:01	FLAYILFTR																																▲		▲	▲	▲				▲		▲	▲	▲	▲	▲	▲
seq2_ORF3a	HLA-B*15:05	FLCWHTNCY	▲																									▲	▲											▲
seq4_ORF8c	HLA-A*02:22	FLEYHDVRV			▲	▲				▲	▲	▲		▲	▲		▲		▲
Seq1_MG	HLA-A*02:04	FLFLTWICL					▲						▲
seq_ORF1_33_1	HLA-A*29:02	FLFVAAIFY																										▲	▲
seq12_Spc	HLA-A*02:22	FLHVTYVPA			▲	▲	▲	▲		▲	▲	▲		▲	▲				▲
seq1_ORF7a	HLA-B*15:05	FLIVAAIVF
seq_ORF1_36	HLA-A*02:02	FLLNKEMYL			▲	▲	▲	▲	▲	▲	▲	▲	▲	▲	▲	▲	▲	▲	▲
seq_ORF1_42	HLA-A*02:22	FLLPSLATV			▲	▲	▲	▲	▲	▲	▲	▲	▲	▲	▲	▲	▲	▲	▲
seq1_EPc	HLA-A*02:22	FLLVTLAIL			▲		▲			▲	▲		▲		▲	▲	▲	▲	▲
seq9_Spc	HLA-A*33:03	FLPFQQFGR																																		▲		▲				▲		▲	▲		▲
seq1_ORF3a	HLA-A*33:03	FLQSINFVR																														▲		▲		▲	▲	▲				▲		▲	▲	▲	▲	▲	▲
Seq1_MG	HLA-A*02:11	FLWLLWPVT					▲
seq_ORF1_42	HLA-A*02:22	FMCVEYCPI					▲						▲
seq_ORF1_5_1	HLA-B*15:01	FMGRIRSVY																										▲	▲		▲
seq8_Spc	HLA-C*15:03	FNATRFASV						▲
seq_ORF1_1	HLA-C*05:01	FNEKTHVQL
seq_ORF1_27	HLA-C*07:05	FNYLKSPNF
seq1_ORF_10	HLA-B*35:03	FPFTIYSLL
seq12_Spc	HLA-B*42:01	FPREGVFVS
seq3_NPc	HLA-B*07:14	FPRGQGVPI
seq10_Spc	HLA-B*13:02	FQTRAGCLI
sec1_ORF6	HLA-A*02:05	FQVTIAEIL						▲
seq9_Spc	HLA-C*07:01	FRKSNLKPF
seq8_Spc	HLA-C*06:02	FRVQPTESI
seq_ORF1_33_1	HLA-B*15:05	FSAVGNICY	▲	▲																								▲	▲											▲
seq8_Spc	HLA-A*68:02	FSTFKCYGV						▲																																			▲
seq_ORF1_28	HLA-A*02:05	FSYFAVHFI						▲	▲									▲																									▲			▲		▲
seq_ORF1_6	HLA-A*34:02	FSYVGCHNK																		▲	▲																		▲		▲	▲		▲		▲	▲		▲
seq3_NPc	HLA-A*68:01	FTALTQHGK																			▲																		▲		▲	▲		▲	▲	▲	▲	▲	▲
seq_ORF1_22	HLA-C*05:01	FTEQPIDLV	▲
seq1_ORF3a	HLA-A*34:02	FTIGTVTLK																		▲	▲																		▲		▲	▲		▲	▲	▲	▲	▲	▲
seq4_ORF8c	HLA-A*68:01	FTINCQEPK																			▲																		▲		▲	▲		▲	▲	▲	▲	▲	▲
seq10_Spc	HLA-A*02:05	FTISVTTEI				▲		▲	▲	▲				▲				▲									▲														▲		▲			▲		▲
seq_ORF1_11	HLA-A*34:02	FTLKGAPTK																			▲																		▲
seq_ORF1_36	HLA-A*68:02	FTPLVPFWI						▲										▲																									▲
seq_ORF1_18	HLA-C*17:01	FTTVDNINL
seq_ORF1_41	HLA-C*05:01	FVDRQTAQA
seq1_Spc	HLA-A*02:05	FVFLVLLPL					▲
seq_ORF1_42	HLA-B*08:01	FVKHKHAFL
Seq1_MG	HLA-A*02:06	FVLAAVYRI			▲	▲	▲	▲	▲	▲	▲		▲	▲	▲	▲	▲	▲	▲																▲								▲
seq_ORF1_21	HLA-A*02:05	FVMMSAPPA			▲		▲	▲	▲	▲	▲	▲			▲	▲	▲		▲																						▲		▲			▲		▲
seq_ORF1_33_1	HLA-A*02:05	FVVPGLPGT						▲	▲
seq_ORF1_36	HLA-A*24:14	FWITIAYII																				▲	▲	▲	▲	▲							▲
seq12_Spc	HLA-C*14:02	FYEPQIITT
seq_ORF1_18	HLA-C*14:02	FYFYTSKTT
seq1_ORF7p	HLA-A*23:01	FYLCFLAFL																				▲	▲	▲	▲
seq_ORF1_33_1	HLA-C*14:02	FYLITPVHV																				▲
seq_ORF1_36	HLA-C*14:02	FYLTNDVSF																				▲	▲	▲	▲	▲							▲
seq2_ORF8c	HLA-A*24:02	FYSKWYIRV																				▲	▲	▲	▲	▲
seq_ORF1_28	HLA-C*14:02	FYVLGLAAI																						▲	▲	▲
seq8_Spc	HLA-A*29:02	GAAAYYVGY																										▲	▲		▲
seq_ORF1_11	HLA-B*08:01	GAKLKALNL
seq_ORF1_34	HLA-C*12:03	GALDISASI
seq2_ORF8c	HLA-C*15:03	GARKSAPLI																												▲
seq_ORF1_55	HLA-A*68:23	GASCCLYCR																														▲		▲
seq_ORF1_7	HLA-B*40:09	GDFKLNEEI
seq11_Spc	HLA-B*40:09	GDIAARDLI
seq_ORF1_19	HLA-B*40:11	GEAANFCAL
seq_ORF1_12	HLA-B*40:09	GEFKLASHM
seq1_ORF3a	HLA-B*41:01	GEIKDATPS
Seq1_MG	HLA-A*31:01	GFAAYSRYR																														▲		▲		▲	▲	▲
seq8_Spc	HLA-A*74:01	GIYQTSNFR																														▲		▲				▲	▲		▲	▲		▲	▲		▲		▲
seq_ORF1_27	HLA-B*15:03	GKFCLEASF
seq12_Spc	HLA-B*15:03	GKGYHLMSF
seq1_ORF3a	HLA-A*02:04	GLEAPFLYL
seq_ORF1_42	HLA-A*29:02	GLFCLLNRY																										▲	▲
seq6_NPc	HLA-A*02:02	GMSRIGMEV				▲				▲	▲	▲		▲
seq_ORF1_21	HLA-A*11:01	GNYQCGHYK																			▲
seq9_Spc	HLA-B*42:01	GPKKSTNLV
seq_ORF1_44	HLA-B*42:01	GPKVKYLYF
seq9_Spc	HLA-B*15:03	GQTGKIADY
seq_ORF1_5_1	HLA-C*07:01	GRIRSVYPV
seq10_Spc	HLA-A*31:01	GSFCTQLNR																			▲											▲		▲															▲
seq_ORF1_44	HLA-C*15:03	GSLAATVRL
seq4_ORF8c	HLA-B*57:03	GSLVVRCSF
seq_ORF1_34	HLA-A*68:01	GSVAYESLR																																															▲
Seq1_MG	HLA-A*11:01	GTITVEELK																			▲																					▲					▲		▲
seq_ORF1_21	HLA-A*11:01	GTLSYEQFK																			▲																												▲
seq_ORF1_40	HLA-B*57:01	GTTTLNGLW
seq1_ORF7a	HLA-B*15:05	GTYEGNSPF																									▲								▲						▲
seq_ORF1_34	HLA-A*02:05	GVFCGVDAV			▲			▲	▲	▲	▲	▲		▲	▲				▲
seq1_ORF7a	HLA-A*31:01	GVKHVYQLR																														▲		▲			▲
seq9_Spc	HLA-A*11:01	GVLTESNKK																			▲
seq_ORF1_18	HLA-B*15:05	GVVDYGARF																									▲
seq12_Spc	HLA-A*29:02	GVVFLHVTY																										▲	▲
seq3_Spc	HLA-A*11:01	GVYFASTEK																		▲	▲									▲									▲		▲								▲
seq_ORF1_11	HLA-A*24:02	GYKSVNITF																				▲	▲	▲	▲	▲							▲
seq8_Spc	HLA-C*14:02	GYLQPRTFL																						▲
seq9_Spc	HLA-C*14:02	GYQPYRVVV
seq_ORF1_18	HLA-C*14:02	GYVTHGLNL
seq_ORF1_42	HLA-C*16:02	HAFLCLFLL
seq_ORF1_5_1	HLA-B*41:01	HEHEIAWYT
seq_ORF1_5_1	HLA-A*33:03	HEIAWYTER
seq1_ORF3a	HLA-C*14:02	HFVCNLLLL
seq_ORF1_29	HLA-A*33:03	HFVNLDNLR																																▲		▲	▲	▲						▲	▲
seq2_ORF8c	HLA-A*33:03	HFYSKWYIR																														▲		▲		▲	▲	▲
seq_ORF1_36	HLA-A*29:02	HFYWFFSNY																										▲	▲		▲		▲
seq_ORF1_41	HLA-B*39:03	HHWLLLTIL
seq_ORF1_42	HLA-B*15:03	HKHAFLCLF
sec1_ORF6	HLA-A*02:22	HLVDFQVTI			▲	▲	▲	▲		▲	▲	▲	▲	▲	▲	▲	▲	▲	▲																▲
seq_ORF1_18	HLA-B*35:03	HPDSATLVS
seq_ORF1_33_1	HLA-C*05:01	HTDFSSEII	▲
seq_ORF1_24	HLA-C*05:01	HTDLMAAYV	▲	▲																																				▲			▲
seq_ORF1_18	HLA-C*15:03	HTQVVDMSM
seq_ORF1_33_1	HLA-B*15:05	HVMSKHTDF
seq_ORF1_1	HLA-C*01:06	HVQLSLPVL
seq3_Spc	HLA-A*34:02	HVSGTNGTK																																					▲		▲	▲				▲	▲	▲
seq2_ORF3a	HLA-A*34:02	HVTFFIYNK																		▲	▲																▲	▲	▲		▲	▲		▲	▲	▲	▲	▲	▲
seq12_Spc	HLA-C*14:02	HWFVTQRNF																				▲	▲	▲	▲								▲
seq_ORF1_33_1	HLA-C*12:03	IAAVITREV
Seq1_MG	HLA-C*15:03	IAIAMACLV
seq10_Spc	HLA-C*03:03	IAIPTNFTI																▲																	▲
seq12_Spc	HLA-C*03:03	IAIVMVTIM
Seq1_MG	HLA-A*02:05	IAMACLVGL						▲	▲
seq_ORF1_42	HLA-C*03:03	IAMSAFAMM
seq10_Spc	HLA-C*12:03	IAYTMSLGA
seq_ORF1_19	HLA-B*50:01	IELKFNPPA
seq1_ORF7p	HLA-B*44:45	IELSLIDFY
seq1_ORF3a	HLA-C*14:02	IFTIGTVTL
seq10_Spc	HLA-C*12:03	IGAGICASY																										▲	▲		▲
seq12_Spc	HLA-C*16:01	IGIVNNTVY
seq3_NPc	HLA-A*31:01	IGYYRRATR																														▲		▲		▲	▲	▲
seq2_ORF8c	HLA-B*39:06	IHFYSKWYI
seq_ORF1_42	HLA-B*15:05	IIAMSAFAM
seq1_ORF7p	HLA-A*02:04	IIFWFSLEL			▲	▲	▲	▲	▲	▲			▲	▲	▲	▲	▲	▲	▲																▲
seq_ORF1_11	HLA-A*34:02	IIIGGAKLK																		▲																			▲
seq_ORF1_43	HLA-A*34:02	IIPLTTAAK																																					▲
seq_ORF1_27	HLA-A*02:04	IIWFLLLSV			▲		▲						▲		▲	▲			▲
seq_ORF1_33_1	HLA-B*15:03	IKVTLVFLF
seq_ORF1_19	HLA-A*02:22	ILAYCNKTV				▲					▲	▲		▲
seq9_Spc	HLA-C*05:01	ILDITPCSF
seq1_ORF7a	HLA-A*02:04	ILFLALITL					▲						▲
seq_ORF1_18	HLA-A*02:22	ILGTVSWNL			▲	▲	▲			▲	▲		▲	▲	▲	▲	▲	▲	▲																▲
seq_ORF1_42	HLA-B*15:05	ILMTARTVY																										▲	▲		▲
seq_ORF1_33_1	HLA-B*15:01	ILRTTNGDF
seq1_ORF3a	HLA-A*33:03	INFVRIIMR																																		▲
seq11_Spc	HLA-B*35:01	IPFAMQMAY																										▲	▲
seq10_Spc	HLA-B*42:01	IPIGAGICA
seq1_ORF3a	HLA-B*35:01	IPIQASLPF
seq_ORF1_18	HLA-B*35:01	IPKEEVKPF
seq_ORF1_43	HLA-B*42:01	IPLTTAAKL
seq10_Spc	HLA-B*51:08	IPTNFTISV
seq2_ORF3a	HLA-B*56:02	IPYNSVTSS
seq1_ORF3a	HLA-B*57:01	IQASLPFGW																								▲							▲		▲
seq_ORF1_28	HLA-A*11:01	IQITISSFK																		▲	▲																		▲										▲
seq_ORF1_41	HLA-A*02:05	IQPGQTFSV						▲	▲
seq_ORF1_18	HLA-A*30:01	IQRKYKGIK																												▲
seq3_ORF8c	HLA-B*15:05	IQYIDIGNY																													▲
seq12_Spc	HLA-B*39:06	IRASANLAA
seq_ORF1_31	HLA-C*15:03	ISAARQGFV
seq_ORF1_44	HLA-C*01:06	ISMDNSPNL
seq_ORF1_18	HLA-C*01:06	ISNEKQEIL
seq_ORF1_9	HLA-C*15:03	ISQYSLRLI
seq_ORF1_36	HLA-B*57:03	ISTKHFYWF																				▲	▲		▲	▲							▲
seq8_Spc	HLA-C*05:01	ITDAVDCAL	▲
seq_ORF1_18	HLA-C*16:02	ITFDNLKTL
Seq1_MG	HLA-C*16:02	ITGGIAIAM
seq1_ORF7a	HLA-A*68:01	ITLCFTLKR																			▲											▲		▲		▲	▲	▲	▲			▲		▲			▲		▲
seq1_ORF3a	HLA-B*57:03	ITLKKRWQL																																	▲
seq9_Spc	HLA-A*68:02	ITPCSFGGV																																									▲
seq_ORF1_33_1	HLA-A*34:02	ITPVHVMSK																			▲									▲									▲
seq_ORF1_33_1	HLA-C*15:03	ITREVGFVV																												▲
seq11_Spc	HLA-A*02:05	ITSGWTFGA																																									▲			▲
Seq1_MG	HLA-C*03:03	ITVATSRTL
seq_ORF1_44	HLA-C*16:02	ITVTPEANM
seq_ORF1_34	HLA-A*02:05	IVAGGIVAI						▲	▲			▲						▲																	▲
seq_ORF1_18	HLA-A*29:02	IVSTIQRKY																													▲
seq_ORF1_34	HLA-A*29:02	IVVTCLAYY																									▲	▲	▲		▲
seq_ORF1_36	HLA-A*23:01	IYLYLTFYL											▲									▲	▲	▲	▲	▲							▲
seq_ORF1_29	HLA-A*31:01	KAGQKTYER																														▲
seq_ORF1_33_1	HLA-A*66:02	KAIDGGVTR																																▲
seq_ORF1_8	HLA-B*58:02	KAKKGAWNI																												▲
seq_ORF1_11	HLA-B*57:03	KALNLGETF																															▲		▲
seq_ORF1_23	HLA-B*57:01	KATYKPNTW
seq6_NPc	HLA-B*15:17	KAYNVTQAF																															▲		▲
seq8_Spc	HLA-A*30:01	KCYGVSPTK																												▲
seq12_Spc	HLA-B*49:01	KEIDRLNEV
seq_ORF1_7	HLA-B*41:02	KEKVNINIV
seq_ORF1_36	HLA-B*40:09	KEMYLKLRS
seq_ORF1_22	HLA-B*40:09	KENSYTTTI
seq1_ORF7a	HLA-B*15:03	KEPCSSGTY
seq_ORF1_23	HLA-A*24:02	KFVCDNIKF																						▲									▲
seq_ORF1_11	HLA-C*16:01	KGAPTKVTF
seq_ORF1_28	HLA-B*57:01	KGFCKLHNW																															▲
seq_ORF1_33_1	HLA-B*57:01	KGGKIVNNW
seq8_Spc	HLA-B*57:03	KGIYQTSNF																															▲
seq_ORF1_8	HLA-A*30:01	KGLDYKAFK																												▲
seq_ORF1_33_1	HLA-B*38:01	KHADFDTWF
seq_ORF1_42	HLA-B*38:01	KHAFLCLFL
seq_ORF1_33_1	HLA-B*38:01	KHTDFSSEI
seq9_Spc	HLA-A*02:05	KIADYNYKL			▲	▲	▲	▲	▲	▲	▲		▲	▲	▲	▲	▲	▲	▲																▲
seq1_ORF3a	HLA-B*57:01	KIITLKKRW
seq6_Spc	HLA-A*02:04	KIYSKHTPI										▲																		▲					▲
seq7_NPc	HLA-B*15:03	KKADETQAL
seq7_NPc	HLA-B*15:03	KKQQTVTLL
Seq1_MG	HLA-A*32:01	KLIFLWLLW																				▲											▲		▲
seq_ORF1_43	HLA-A*02:22	KLKKSLNVA																												▲
seq_ORF1_10	HLA-A*02:02	KLKPVLDWL				▲		▲					▲	▲				▲
seq_ORF1_18	HLA-A*02:22	KLMPVCVET			▲		▲			▲	▲				▲	▲			▲
seq_ORF1_43	HLA-A*02:11	KLNIKLLGV								▲	▲	▲
seq_ORF1_15	HLA-A*03:01	KLTDNVYIK
seq3_NPc	HLA-A*32:01	KMKDLSPRW																															▲		▲
seq_ORF1_43	HLA-A*02:02	KMVSLLSVL				▲	▲	▲				▲	▲			▲		▲																	▲
seq12_Spc	HLA-C*15:03	KNFTTAPAI
seq_ORF1_23	HLA-B*42:01	KPASRELKV
seq_ORF1_24	HLA-B*42:01	KPNELSRVL
seq_ORF1_16	HLA-B*42:01	KPTVVVNAA
seq_ORF1_23	HLA-B*35:01	KPVETSNSF
seq6_Spc	HLA-A*31:01	KQGNFKNLR																														▲		▲
seq_ORF1_43	HLA-C*07:01	KRAKVTSAM
seq_ORF1_18	HLA-C*07:01	KRGDKSVYY
seq6_NPc	HLA-A*11:01	KSAAEASKK																		▲	▲
seq9_Spc	HLA-A*31:01	KSNLKPFER																														▲		▲
seq_ORF1_11	HLA-B*57:03	KSREETGLL																												▲
seq_ORF1_11	HLA-C*15:03	KSVNITFEL																▲																	▲
seq7_NPc	HLA-A*11:01	KTFPPTEPK																		▲	▲									▲				▲					▲										▲
seq_ORF1_18	HLA-C*15:03	KTLLSLREV																												▲
seq_ORF1_11	HLA-C*15:03	KTLQPVSEL																																	▲
seq10_Spc	HLA-A*30:02	KTSVDCTMY	▲	▲																											▲									▲
seq_ORF1_29	HLA-A*30:01	KTYERHSLS																												▲
seq_ORF1_43	HLA-A*32:01	KVATVQSKM
seq_ORF1_16	HLA-A*30:01	KVKPTVVVN																												▲
seq_ORF1_44	HLA-A*74:01	KVKYLYFIK																		▲	▲									▲		▲		▲															▲
sec1_ORF6	HLA-A*30:02	KVSIWNLDY	▲																									▲	▲		▲									▲
seq11_Spc	HLA-B*15:05	KVTLADAGF
seq_ORF1_43	HLA-C*16:02	KVTSAMQTM																																	▲
seq_ORF1_26	HLA-A*02:05	KVVSTTTNI																																	▲
seq_ORF1_28	HLA-C*04:15	KWDLTAFGL
seq2_ORF8c	HLA-A*31:01	KWYIRVGAR																														▲		▲
seq_ORF1_11	HLA-A*24:02	KYCALAPNM																															▲
seq_ORF1_25	HLA-B*58:02	LAAVNSVPW
Seq1_MG	HLA-B*57:01	LAAVYRINW
Seq1_MG	HLA-A*02:05	LACFVLAAV						▲																																			▲
seq1_ORF7p	HLA-C*03:03	LAFLLFLVL
seq1_EPc	HLA-C*15:03	LAFVVFLLV
seq_ORF1_36	HLA-C*16:01	LAHIQWMVM
seq1_ORF3a	HLA-C*16:01	LALSKGVHF
seq_ORF1_36	HLA-A*29:02	LALYNKYKY																										▲	▲
seq_ORF1_17	HLA-C*01:06	LAPLLSAGI
seq_ORF1_12	HLA-B*57:03	LASHMYCSF
seq_ORF1_42	HLA-C*16:02	LATVAYFNM
seq_ORF1_41	HLA-B*52:01	LAWLYAAVI
seq_ORF1_44	HLA-A*02:06	LAWPLIVTA
seq_ORF1_28	HLA-C*03:02	LAYILFTRF
seq_ORF1_34	HLA-A*31:01	LAYYFMRFR																														▲		▲		▲	▲	▲	▲		▲	▲		▲	▲	▲	▲	▲	▲
seq_ORF1_34	HLA-B*41:01	LDISASIVA
seq_ORF1_8	HLA-B*40:09	LDYKAFKQI
seq_ORF1_13	HLA-B*50:01	LEFGATSAA
seq_ORF1_11	HLA-B*44:45	LEIKDTEKY
seq9_Spc	HLA-B*41:01	LEILDITPC
seq_ORF1_7	HLA-B*49:01	LEILQKEKV
seq_ORF1_15	HLA-B*49:01	LEMELTPVV
seq_ORF1_18	HLA-B*49:01	LEMKSEKQV
Seq1_MG	HLA-B*50:01	LESELVIGA
seq4_ORF8c	HLA-B*49:01	LEYHDVRVV
Seq1_MG	HLA-B*57:01	LFARTRSMW																															▲
seq10_Spc	HLA-B*35:01	LGAENSVAY
seq_ORF1_28	HLA-C*15:03	LGLAAIMQL
seq_ORF1_28	HLA-B*39:06	LHNWNCVNC
seq1_ORF7p	HLA-C*05:01	LIDFYLCFL
seq_ORF1_42	HLA-A*29:02	LIISVTSNY																									▲	▲	▲		▲								▲		▲							▲
seq12_Spc	HLA-C*01:06	LITGRLQSL
seq1_ORF3a	HLA-B*15:03	LKKRWQLAL
seq_ORF1_27	HLA-B*15:03	LKSPNFSKL
seq_ORF1_17	HLA-B*15:03	LKVGGSCVL
seq_ORF1_43	HLA-A*02:02	LLAKDTTEA										▲
seq_ORF1_41	HLA-B*15:05	LLEDEFTPF
seq11_Spc	HLA-A*02:22	LLFNKVTLA			▲	▲	▲			▲	▲	▲		▲	▲		▲		▲
sec1_ORF6	HLA-A*03:01	LLIIMRTFK																		▲	▲																		▲										▲
seq1_ORF_10	HLA-A*74:01	LLLCRMNSR																														▲				▲	▲
Seq1_MG	HLA-A*74:01	LLQFAYANR																														▲		▲		▲	▲	▲
seq_ORF1_44	HLA-A*11:01	LLSDLQDLK																																															▲
seq_ORF1_27	HLA-A*02:22	LLSVCLGSL				▲								▲
seq_ORF1_43	HLA-A*74:01	LLSVLQQLR																																															▲
seq_ORF1_30	HLA-A*02:04	LMCQPILLL											▲					▲
seq_ORF1_28	HLA-A*02:11	LMWLIINLV					▲
seq_ORF1_41	HLA-C*05:01	LNDFNLVAM
seq_ORF1_42	HLA-B*56:02	LPFAMGIIA
seq3_Spc	HLA-B*53:01	LPFFSNVTW
seq1_ORF3a	HLA-B*56:02	LPFGWLIVG
seq_ORF1_33_1	HLA-B*42:01	LPFKLTCAT
seq3_Spc	HLA-B*35:01	LPFNDGVYF
seq_ORF1_36	HLA-B*35:01	LPLTQYNRY
seq1_Spc	HLA-B*51:08	LPLVSSQCV
seq11_Spc	HLA-B*35:03	LPPLLTDEM
seq_ORF1_42	HLA-B*35:01	LPSLATVAY
seq_ORF1_1	HLA-B*51:08	LPVLQVRDV
seq_ORF1_44	HLA-A*02:05	LQAGNATEV						▲
seq_ORF1_44	HLA-B*15:05	LQDLKWARF
seq11_Spc	HLA-B*15:05	LQIPFAMQM
seq_ORF1_44	HLA-A*02:05	LQNNELSPV						▲	▲			▲
seq1_ORF3a	HLA-B*13:02	LQSINFVRI
seq_ORF1_5_1	HLA-B*13:02	LQTPFEIKL
seq1_ORF7a	HLA-B*27:05	LRARSVSPK
seq_ORF1_18	HLA-C*06:02	LREVRTIKV
seq_ORF1_9	HLA-B*27:02	LRLIDAMMF
seq_ORF1_33_1	HLA-C*07:01	LRTTNGDFL
seq_ORF1_43	HLA-C*07:01	LRVESSSKL
seq_ORF1_41	HLA-C*15:03	LSAQTGIAV
seq_ORF1_44	HLA-B*58:01	LSDLQDLKW
seq_ORF1_29	HLA-B*58:02	LSLQFKRPI
seq_ORF1_18	HLA-B*58:02	LSLREVRTI
seq_ORF1_43	HLA-C*15:03	LSMQGAVDI
seq3_NPc	HLA-A*29:02	LSPRWYFYY	▲	▲																								▲	▲		▲		▲							▲
seq_ORF1_43	HLA-C*15:03	LSVLQQLRV
seq_ORF1_18	HLA-A*11:01	LTAVVIPTK																			▲																		▲		▲	▲				▲	▲	▲	▲
seq_ORF1_24	HLA-C*16:02	LTIKKPNEL
seq_ORF1_42	HLA-A*02:05	LTLGVYDYL						▲																																			▲
seq_ORF1_42	HLA-A*29:02	LTLVYKVYY	▲																									▲	▲											▲
seq_ORF1_36	HLA-A*02:05	LTNDVSFLA	▲																																								▲			▲		▲
seq_ORF1_41	HLA-C*01:06	LTQDHVDIL
seq6_NPc	HLA-B*15:17	LTYTGAIKL
seq_ORF1_31	HLA-C*01:06	LVATAEAEL
Seq1_MG	HLA-A*29:01	LVGLMWLSY																										▲	▲
Seq1_MG	HLA-A*68:01	LVIGAVILR																																		▲	▲	▲	▲		▲	▲		▲	▲	▲	▲	▲	▲
Seq1_MG	HLA-A*02:06	LVIGFLFLT							▲
seq2_EPc	HLA-A*29:02	LVKPSFYVY																										▲	▲		▲
seq_ORF1_41	HLA-B*57:01	LVLVQSTQW
seq_ORF1_41	HLA-C*01:06	LVQAGNVQL
seq_ORF1_41	HLA-A*02:04	LVQSTQWSL
seq_ORF1_18	HLA-B*15:05	LVSDIDITF																▲																	▲
seq_ORF1_18	HLA-A*11:01	LVSSFLEMK																			▲																		▲			▲		▲	▲	▲	▲	▲	▲
seq_ORF1_42	HLA-A*29:02	LVSTQEFRY	▲	▲																								▲	▲		▲									▲
seq_ORF1_18	HLA-A*02:05	LVTMPLGYV																																									▲
Seq1_MG	HLA-A*24:02	LWLLWPVTL																				▲	▲	▲	▲	▲							▲
Seq1_MG	HLA-A*24:02	LWPVTLACF																				▲	▲	▲	▲	▲
Seq1_MG	HLA-B*58:01	MACLVGLMW
Seq1_MG	HLA-C*05:01	MADSNGTIT
seq_ORF1_28	HLA-A*68:01	MAPISAMVR																																								▲		▲	▲	▲	▲	▲
seq_ORF1_9	HLA-C*12:03	MAYITGGVV
seq_ORF1_44	HLA-B*44:45	MDNSPNLAW
seq_ORF1_15	HLA-B*50:01	MELTPVVQT
seq6_NPc	HLA-B*44:45	MEVTPSGTW
seq_ORF1_42	HLA-C*14:02	MFLARGIVF																				▲	▲	▲									▲
seq_ORF1_42	HLA-C*14:02	MFVKHKHAF																						▲									▲
seq_ORF1_42	HLA-C*03:02	MGIIAMSAF
seq1_ORF7a	HLA-B*14:01	MKIILFLAL
seq_ORF1_18	HLA-A*74:01	MLAHAEETR																																								▲		▲	▲		▲	▲	▲
seq1_ORF7p	HLA-A*02:04	MLIIFWFSL					▲						▲			▲																			▲
seq_ORF1_40	HLA-C*01:06	MLNPNYEDL				▲
seq_ORF1_42	HLA-A*02:11	MMFVKHKHA
seq_ORF1_42	HLA-A*11:01	MNVLTLVYK																			▲																		▲			▲		▲	▲	▲	▲		▲
seq_ORF1_42	HLA-B*51:08	MPASWVMRI
seq_ORF1_18	HLA-B*56:02	MPLGYVTHG
seq_ORF1_18	HLA-B*56:02	MPVCVETKA
seq_ORF1_26	HLA-B*56:02	MPYFFTLLL																																									▲			▲
seq_ORF1_41	HLA-A*11:01	MQNCVLKLK																																															▲
seq_ORF1_5	HLA-B*15:03	MRELNGGAY
seq1_ORF3a	HLA-B*14:01	MRIFTIGTV
seq_ORF1_42	HLA-A*68:02	MSAFAMMFV				▲		▲	▲					▲		▲														▲											▲		▲		▲	▲		▲
seq_ORF1_19	HLA-A*34:02	MSALNHTKK																			▲																		▲			▲				▲	▲		▲
seq_ORF1_43	HLA-C*05:01	MSDVKCTSV
seq10_Spc	HLA-C*15:03	MSLGAENSV
seq_ORF1_18	HLA-B*15:17	MSMTYGQQF																								▲							▲		▲
seq_ORF1_28	HLA-B*15:05	MSNLGMPSY	▲	▲																							▲	▲	▲		▲									▲
seq12_Spc	HLA-A*34:02	MTSCCSCLK																		▲	▲													▲				▲	▲		▲	▲		▲	▲	▲	▲	▲	▲
seq_ORF1_44	HLA-A*02:05	MVLGSLAAT							▲
seq_ORF1_42	HLA-C*14:02	MYASAVVLL																				▲	▲	▲	▲	▲							▲
seq_ORF1_36	HLA-C*14:02	MYLKLRSDV
seq_ORF1_42	HLA-C*03:03	NALDQAISM
seq_ORF1_43	HLA-C*01:06	NARDGCVPL
seq12_Spc	HLA-A*34:02	NASVVNIQK																																								▲				▲	▲	▲
seq3_Spc	HLA-C*15:03	NATNVVIKV																																									▲
seq2_ORF3a	HLA-C*03:02	NCYDYCIPY
seq8_Spc	HLA-B*18:01	NDLCFTNVY
seq_ORF1_36	HLA-B*40:09	NDVSFLAHI
seq_ORF1_11	HLA-B*41:01	NEFACVVAD
seq_ORF1_11	HLA-B*41:02	NEKCSAYTV
seq8_Spc	HLA-B*41:01	NENGTITDA
seq_ORF1_19	HLA-A*29:02	NFCALILAY																										▲	▲
seq12_Spc	HLA-C*14:02	NFGAISSVL
seq7_NPc	HLA-C*14:02	NFKDQVILL
seq9_Spc	HLA-A*33:03	NGVGYQPYR																																			▲	▲
seq_ORF1_41	HLA-B*39:06	NHNFLVQAG
seq12_Spc	HLA-B*38:01	NHTSPDVDL
seq_ORF1_7	HLA-A*34:02	NINIVGDFK																																					▲			▲		▲	▲	▲	▲	▲	▲
seq_ORF1_11	HLA-A*68:01	NITFELDER																																										▲	▲
seq2_EPc	HLA-A*34:02	NIVNVSLVK																			▲																		▲		▲	▲					▲	▲
sec1_ORF6	HLA-C*05:01	NLDYIINLI
seq_ORF1_18	HLA-A*33:03	NLKTLLSLR																														▲		▲		▲	▲	▲						▲	▲
seq1_ORF3a	HLA-A*02:04	NLLLLFVTV					▲									▲
seq_ORF1_41	HLA-A*29:02	NLVAMKYNY																										▲	▲
seq_ORF1_42	HLA-A*32:01	NMVYMPASW																															▲		▲
seq_ORF1_44	HLA-C*05:01	NNELSPVAL
seq_ORF1_44	HLA-B*14:01	NNLNRGMVL
seq3_NPc	HLA-B*07:14	NPANNAAIV
seq2_ORF3a	HLA-B*35:01	NPLLYDANY
seq_ORF1_40	HLA-B*35:03	NPNYEDLLI
seq_ORF1_19	HLA-B*35:01	NPPALQDAY
seq_ORF1_29	HLA-B*51:08	NPTDQSSYI
seq10_Spc	HLA-B*39:03	NRALTGIAV
seq_ORF1_43	HLA-B*39:06	NRATLQAIA
seq_ORF1_44	HLA-B*14:01	NRGMVLGSL
Seq1_MG	HLA-C*07:01	NRNRFLYII
seq_ORF1_42	HLA-B*39:06	NRYFRLTLG
seq_ORF1_36	HLA-B*27:05	NRYLALYNK
seq_ORF1_44	HLA-C*01:06	NSPNLAWPL
seq1_EPc	HLA-B*57:03	NSVLLFLAF
seq_ORF1_42	HLA-A*68:02	NTLQCIMLV																																									▲
seq_ORF1_55	HLA-A*68:02	NTVCTVCGM																									▲														▲		▲			▲		▲
seq_ORF1_23	HLA-B*57:01	NTWCIRCLW																															▲		▲
seq1_ORF_10	HLA-A*02:06	NVFAFPFTI			▲	▲	▲	▲	▲	▲	▲		▲	▲	▲	▲	▲	▲	▲							▲							▲		▲								▲			▲		▲
seq_ORF1_42	HLA-A*02:06	NVLTLVYKV							▲																																		▲
seq1_ORF_10	HLA-C*14:02	NYIAQVDVV																								▲
seq_ORF1_26	HLA-A*23:01	NYMPYFFTL											▲									▲	▲	▲	▲	▲							▲
seq_ORF1_42	HLA-C*14:02	NYSGVVTTV																								▲
seq_ORF1_22	HLA-C*14:02	NYYKKDNSY
seq11_Spc	HLA-A*33:03	PFAMQMAYR																																		▲	▲	▲
seq3_Spc	HLA-A*24:02	PFFSNVTWF																				▲	▲		▲
seq9_Spc	HLA-A*24:02	PYRVVVLSF																				▲	▲		▲
seq_ORF1_41	HLA-B*51:08	QAAGTDTTI
seq3_NPc	HLA-A*68:01	QASSRSSSR																																							▲
seq_ORF1_18	HLA-B*41:01	QEGVVDYGA
seq_ORF1_18	HLA-B*44:03	QEILGTVSW
seq12_Spc	HLA-B*41:01	QEKNFTTAP
seq12_Spc	HLA-B*44:45	QELGKYEQY
seq_ORF1_21	HLA-B*41:01	QESPFVMMS
seq6_NPc	HLA-C*14:02	QFAPSASAF																						▲
Seq1_MG	HLA-A*33:03	QFAYANRNR																																		▲	▲	▲
seq_ORF1_17	HLA-B*39:01	QHEVLLAPL
seq9_Spc	HLA-A*34:02	QIAPGQTGK																																					▲
seq12_Spc	HLA-B*15:05	QIITTDNTF
seq_ORF1_28	HLA-B*57:01	QITISSFKW
seq_ORF1_33_1	HLA-B*15:05	QLIKVTLVF																																	▲
seq_ORF1_30	HLA-A*02:04	QLMCQPILL			▲	▲	▲			▲	▲	▲	▲	▲	▲	▲	▲	▲	▲
seq10_Spc	HLA-B*15:05	QLTPTWRVY																													▲
seq_ORF1_28	HLA-A*02:22	QMAPISAMV			▲	▲	▲	▲	▲	▲	▲	▲	▲	▲	▲	▲	▲	▲	▲																								▲
seq11_Spc	HLA-A*02:22	QMAYRFNGI
seq_ORF1_30	HLA-B*56:02	QPILLLDQA
seq_ORF1_21	HLA-B*15:05	QQESPFVMM
seq7_NPc	HLA-B*39:06	QQTVTLLPA
seq1_NPc	HLA-C*07:01	QRNAPRITF
seq1_ORF3a	HLA-C*15:03	QSINFVRII
seq_ORF1_29	HLA-A*68:02	QSSYIVDSV																																									▲
seq_ORF1_41	HLA-B*57:03	QSTQWSLFF
seq_ORF1_37	HLA-C*01:06	QTSITSAVL
seq1_ORF_10	HLA-C*05:01	QVDVVNFNL
seq_ORF1_19	HLA-A*34:02	QVNGLTSIK																																					▲		▲							▲
seq_ORF1_18	HLA-A*29:01	QVVDMSMTY																									▲	▲	▲		▲								▲		▲							▲
seq_ORF1_33_1	HLA-A*34:02	QVVNVVTTK																			▲																		▲		▲	▲				▲	▲	▲	▲
seq_ORF1_36	HLA-A*24:14	QWMVMFTPL																				▲	▲	▲	▲	▲							▲
seq_ORF1_21	HLA-C*14:02	QYELKHGTF
seq_ORF1_2	HLA-C*14:02	QYGRSGETL																						▲
seq10_Spc	HLA-A*24:02	QYGSFCTQL																						▲
seq12_Spc	HLA-A*23:01	QYIKWPWYI																▲				▲	▲	▲	▲	▲							▲		▲
seq_ORF1_5	HLA-C*01:06	RAGKASCTL
seq10_Spc	HLA-A*30:01	RARSVASQS																												▲
seq1_ORF7a	HLA-A*30:01	RARSVSPKL																												▲
seq_ORF1_37	HLA-B*41:01	REAACCHLA
seq_ORF1_5_1	HLA-B*44:45	REHEHEIAW
seq_ORF1_23	HLA-B*41:01	RELKVTFFP
seq_ORF1_5	HLA-B*41:01	RELNGGAYT
seq_ORF1_33_1	HLA-B*41:01	REVGFVVPG
Seq1_MG	HLA-A*23:01	RFLYIIKLI																				▲	▲	▲		▲							▲
Seq1_MG	HLA-A*02:05	RINWITGGI																																	▲
seq_ORF1_5_1	HLA-A*30:01	RIRSVYPVA																												▲
seq_ORF1_6	HLA-B*15:03	RKGGRTIAF
seq2_ORF8c	HLA-C*07:01	RKSAPLIEL
seq_ORF1_42	HLA-B*15:05	RLTLGVYDY																													▲
seq1_ORF_10	HLA-A*02:11	RMNSRNYIA																												▲
Seq1_MG	HLA-A*30:01	RNRFLYIIK																												▲
seq_ORF1_2	HLA-C*15:03	RSGETLGVL
seq6_NPc	HLA-C*15:03	RTATKAYNV																												▲					▲
seq_ORF1_41	HLA-B*58:01	RTIKGTHHW																								▲							▲		▲
Seq1_MG	HLA-A*30:01	RTRSMWSFN																												▲
seq2_EPc	HLA-A*31:01	RVKNLNSSR																												▲		▲		▲			▲
seq8_Spc	HLA-B*13:02	RVQPTESIV
seq_ORF1_36	HLA-B*15:05	RVVFNGVSF																															▲		▲
seq9_Spc	HLA-A*02:05	RVVVLSFEL																																	▲
seq_ORF1_42	HLA-A*23:01	RYFRLTLGV																				▲	▲	▲	▲	▲							▲
seq_ORF1_36	HLA-A*30:02	RYLALYNKY																						▲							▲		▲
seq_ORF1_42	HLA-A*11:01	SAFAMMFVK																		▲	▲									▲									▲		▲	▲		▲	▲	▲	▲	▲	▲
seq6_NPc	HLA-C*12:03	SAFFGMSRI																																									▲
seq_ORF1_18	HLA-C*12:03	SAFYILPSI																																	▲
seq_ORF1_30	HLA-C*12:03	SAKSASVYY																													▲
seq12_Spc	HLA-C*16:01	SANLAATKM
seq_ORF1_21	HLA-C*01:06	SAPPAQYEL
seq_ORF1_41	HLA-C*01:06	SAQTGIAVL
seq_ORF1_32	HLA-C*12:03	SARHINAQV																												▲
seq_ORF1_30	HLA-C*01:06	SASVYYSQL
seq_ORF1_40	HLA-B*44:45	SEDMLNPNY
seq_ORF1_43	HLA-B*15:05	SEFSSLPSY
seq2_ORF3a	HLA-B*41:01	SEHDYQIGG
seq_ORF1_44	HLA-B*41:01	SEISMDNSP
seq_ORF1_5_1	HLA-B*41:01	SEKSYELQT
Seq1_MG	HLA-B*49:01	SELVIGAVI
seq_ORF1_6	HLA-B*40:04	SEVGPEHSL
seq_ORF1_22	HLA-B*49:01	SEYGPITDV
seq_ORF1_21	HLA-B*41:01	SEYTGNYQC
seq_ORF1_23	HLA-C*14:02	SFKKGAKLL
seq_ORF1_28	HLA-C*14:02	SFKWDLTAF																						▲									▲
seq_ORF1_36	HLA-C*14:02	SFLAHIQWM
Seq1_MG	HLA-A*33:03	SFRLFARTR																														▲		▲		▲	▲	▲
seq2_EPc	HLA-A*30:01	SFYVYSRVK																												▲
seq_ORF1_28	HLA-A*29:02	SFYYVWKSY																										▲	▲		▲		▲
Seq1_MG	HLA-A*30:02	SGFAAYSRY																										▲	▲		▲
seq_ORF1_29	HLA-B*38:01	SHFVNLDNL
seq1_ORF3a	HLA-B*39:06	SHLLLVAAG
seq10_Spc	HLA-A*02:04	SIIAYTMSL			▲	▲	▲	▲	▲	▲	▲	▲	▲	▲	▲	▲	▲	▲	▲								▲								▲						▲		▲
sec1_ORF6	HLA-A*02:04	SIWNLDYII					▲						▲			▲		▲																	▲
seq1_ORF7p	HLA-B*15:05	SLIDFYLCF																																	▲
seq_ORF1_43	HLA-A*02:04	SLLSVLLSM			▲		▲			▲			▲		▲	▲	▲	▲	▲																▲
seq_ORF1_43	HLA-A*02:02	SLPSYAAFA				▲		▲		▲	▲	▲		▲
seq_ORF1_18	HLA-A*30:01	SLREVRTIK																		▲										▲
seq_ORF1_34	HLA-A*02:02	SLRPDTRYV										▲
seq12_Spc	HLA-A*02:02	SLSSTASAL
seq2_EPc	HLA-A*02:01	SLVKPSFYV			▲	▲	▲	▲	▲	▲	▲	▲	▲	▲	▲	▲	▲	▲	▲
seq_ORF1_1	HLA-A*34:02	SLVPGFNEK																		▲	▲																		▲										▲
seq4_ORF8c	HLA-A*29:02	SLVVRCSFY																													▲
seq_ORF1_44	HLA-C*05:01	SMDNSPNLA
Seq1_MG	HLA-A*02:11	SMWSFNPET			▲		▲			▲					▲	▲			▲
seq12_Spc	HLA-C*15:03	SNFGAISSV
seq3_Spc	HLA-B*52:01	SNVTWFHAI
seq3_NPc	HLA-B*35:01	SPDDQIGYY
seq1_ORF7a	HLA-B*56:02	SPIFLIVAA
seq_ORF1_44	HLA-B*42:01	SPNLAWPLI
seq10_Spc	HLA-B*42:01	SPRRARSVA
seq3_NPc	HLA-B*42:01	SPRWYFYYL
seq_ORF1_30	HLA-B*13:02	SQLMCQPIL
seq_ORF1_11	HLA-C*07:01	SREETGLLM
seq_ORF1_23	HLA-C*07:01	SRELKVTFF
seq3_NPc	HLA-A*31:01	SSRSSSRSR																												▲		▲
seq2_EPc	HLA-C*15:03	SSRVPDLLV																												▲
seq12_Spc	HLA-A*11:01	SSTASALGK																			▲																		▲
seq_ORF1_28	HLA-A*11:01	SSTCMMCYK																		▲	▲									▲				▲					▲		▲	▲		▲	▲	▲	▲	▲	▲
seq12_Spc	HLA-C*15:03	STASALGKL																									▲														▲
seq_ORF1_28	HLA-A*68:01	STCMMCYKR																														▲		▲		▲	▲	▲				▲		▲	▲		▲		▲
seq_ORF1_33_1	HLA-A*34:02	STDTCFANK																			▲																		▲
seq2_ORF3a	HLA-C*05:01	STDTGVEHV
seq10_Spc	HLA-C*05:01	STECSNLLL	▲
seq_ORF1_36	HLA-B*57:03	STKHFYWFF																							▲								▲		▲
seq_ORF1_28	HLA-B*15:17	STNVTIATY	▲	▲																							▲	▲	▲		▲									▲	▲
seq3_Spc	HLA-B*15:17	STQDLFLPF		▲																						▲	▲	▲	▲				▲		▲
seq_ORF1_41	HLA-B*57:03	STQWSLFFF		▲																		▲	▲		▲	▲							▲		▲
seq10_Spc	HLA-C*01:06	SVAYSNNSI																																									▲
seq_ORF1_36	HLA-A*32:01	SVIYLYLTF																				▲			▲		▲						▲		▲
seq1_EPc	HLA-A*02:06	SVLLFLAFV			▲		▲	▲	▲				▲		▲	▲			▲																								▲
seq_ORF1_9	HLA-B*42:01	SVRVLQKAA																												▲
seq1_ORF7a	HLA-A*68:01	SVSPKLFIR																			▲											▲		▲		▲	▲	▲	▲		▲	▲		▲	▲		▲	▲	▲
seq_ORF1_42	HLA-A*02:05	SVTSNYSGV																																									▲
seq10_Spc	HLA-A*02:05	SVTTEILPV						▲	▲
seq8_Spc	HLA-A*31:01	SVYAWNRKR																														▲		▲		▲	▲	▲	▲		▲	▲		▲	▲	▲	▲	▲	▲
Seq1_MG	HLA-A*23:01	SYFIASFRL																				▲	▲	▲	▲	▲							▲
seq_ORF1_18	HLA-C*14:02	SYSGQSTQL																						▲
seq_ORF1_22	HLA-C*14:02	SYTTTIKPV
seq_ORF1_28	HLA-B*58:02	TAFGLVAEW																																	▲
seq8_Spc	HLA-C*15:03	TAGAAAYYV																																									▲
seq_ORF1_19	HLA-B*51:08	TALLTLQQI
seq1_ORF7a	HLA-B*57:03	TCFSTQFAF
seq6_NPc	HLA-B*40:09	TDYKHWPQI
seq_ORF1_24	HLA-B*40:04	TEEVGHTDL
seq10_Spc	HLA-B*50:01	TEILPVSMT
seq_ORF1_11	HLA-B*41:01	TEKYCALAP
seq_ORF1_44	HLA-B*44:45	TELEPPCRF
seq_ORF1_22	HLA-B*41:01	TEQPIDLVP
seq_ORF1_11	HLA-B*49:01	TEVNEFACV
seq5_Spc	HLA-C*14:02	TFEYVSQPF																								▲
seq_ORF1_5_1	HLA-C*14:02	TFNGECPNF																						▲
seq_ORF1_21	HLA-A*30:02	TGNYQCGHY																													▲
seq_ORF1_41	HLA-B*38:01	THHWLLLTI
seq_ORF1_44	HLA-B*38:01	THTGTGQAI
seq_ORF1_1	HLA-B*39:06	THVQLSLPV
seq_ORF1_28	HLA-B*15:05	TIQITISSF
seq_ORF1_18	HLA-A*34:02	TISLAGSYK																		▲	▲																		▲		▲	▲		▲		▲	▲	▲	▲
Seq1_MG	HLA-A*02:22	TLACFVLAA			▲	▲	▲	▲		▲	▲	▲		▲	▲	▲			▲
seq11_Spc	HLA-A*34:02	TLADAGFIK																			▲																		▲										▲
seq3_Spc	HLA-C*05:01	TLDSKTQSL
seq_ORF1_2	HLA-A*02:22	TLGVLVPHV			▲		▲			▲	▲	▲		▲	▲		▲		▲
seq_ORF1_42	HLA-A*02:22	TLGVYDYLV			▲	▲	▲			▲	▲		▲	▲	▲	▲	▲	▲	▲
seq1_ORF3a	HLA-B*08:01	TLKKRWQLA
seq_ORF1_18	HLA-A*33:03	TLLSLREVR																																			▲	▲
seq_ORF1_18	HLA-A*02:22	TLNDLNETL			▲	▲		▲		▲	▲			▲	▲	▲	▲	▲	▲
seq_ORF1_42	HLA-A*29:02	TLQCIMLVY																										▲	▲
seq_ORF1_19	HLA-B*15:05	TLRVEAFEY																										▲	▲		▲
seq_ORF1_18	HLA-A*29:02	TLVTMPLGY																										▲	▲
seq_ORF1_22	HLA-A*02:22	TLYCIDGAL
seq_ORF1_32	HLA-B*42:01	TPRDLGACI
seq1_ORF3a	HLA-B*42:01	TPSDFVRAT
seq10_Spc	HLA-B*42:01	TPTWRVYST
seq_ORF1_15	HLA-B*35:03	TPVVQTIEV
seq_ORF1_18	HLA-A*11:01	TQLGIEFLK																			▲
seq_ORF1_36	HLA-B*14:01	TQYNRYLAL																																	▲
seq_ORF1_28	HLA-C*07:01	TRFFYVLGL
seq_ORF1_18	HLA-B*14:01	TRKLMPVCV
seq_ORF1_28	HLA-B*39:06	TRVECTTIV
seq_ORF1_42	HLA-A*34:02	TSLSGFKLK																			▲																		▲
seq_ORF1_18	HLA-C*16:02	TSNPTTFHL
seq9_Spc	HLA-A*36:01	TSNQVAVLY	▲	▲																								▲	▲		▲									▲
Seq1_MG	HLA-A*11:01	TSRTLSYYK																			▲									▲		▲		▲					▲			▲				▲	▲		▲
seq10_Spc	HLA-A*68:02	TSVDCTMYI																																									▲
seq_ORF1_43	HLA-C*01:06	TSVVLLSVL
seq_ORF1_22	HLA-A*34:02	TTIKPVTYK																		▲	▲																		▲		▲	▲		▲	▲	▲	▲	▲	▲
seq_ORF1_20	HLA-A*02:05	TTLKGVEAV							▲																																		▲
seq_ORF1_41	HLA-A*68:02	TTLNDFNLV							▲																																		▲
seq_ORF1_33_1	HLA-B*15:17	TTNGDFLHF																									▲
seq1_Spc	HLA-A*30:01	TTRTQLPPA																												▲
seq_ORF1_18	HLA-A*34:02	TTVDNINLH																									▲														▲							▲
seq_ORF1_42	HLA-A*29:02	TVAYFNMVY	▲	▲																	▲						▲	▲	▲		▲								▲	▲	▲				▲	▲		▲
seq_ORF1_44	HLA-A*02:05	TVLSFCAFA							▲																																		▲			▲
seq_ORF1_42	HLA-A*02:05	TVMFLARGI																																	▲								▲
seq_ORF1_18	HLA-C*01:06	TVSWNLREM																									▲
seq_ORF1_16	HLA-A*68:02	TVVVNAANV																																									▲
seq_ORF1_10	HLA-A*02:05	TVYEKLKPV					▲	▲	▲	▲		▲																													▲		▲
seq6_NPc	HLA-C*14:02	TWLTYTGAI																						▲
seq_ORF1_23	HLA-A*24:02	TYKPNTWCI																				▲	▲	▲	▲	▲
seq1_ORF3a	HLA-C*03:02	VAAGLEAPF
seq1_ORF7a	HLA-C*03:03	VAAIVFITL
seq_ORF1_29	HLA-B*57:03	VARDLSLQF
Seq1_MG	HLA-C*16:01	VATSRTLSY																										▲	▲		▲									▲
seq_ORF1_42	HLA-C*16:01	VAYFNMVYM
seq10_Spc	HLA-C*12:03	VAYSNNSIA
seq7_Spc	HLA-B*40:09	VDLPIGINI
seq2_ORF3a	HLA-B*18:01	VEHVTFFIY
seq_ORF1_18	HLA-B*41:01	VETKAIVST
seq_ORF1_15	HLA-B*40:04	VEVQPQLEM
seq_ORF1_42	HLA-B*49:01	VEYCPIFFI
seq10_Spc	HLA-A*29:02	VFAQVKQIY																										▲	▲
seq1_ORF7a	HLA-A*23:01	VFITLCFTL																				▲	▲	▲	▲	▲							▲
seq2_ORF8c	HLA-C*01:06	VGARKSAPL
seq_ORF1_55	HLA-B*52:01	VGFTLKNTV
seq9_Spc	HLA-A*29:02	VGGNYNYLY																										▲	▲		▲
seq8_Spc	HLA-C*16:01	VGYLQPRTF
seq9_Spc	HLA-B*52:01	VGYQPYRVV
seq1_ORF3a	HLA-B*38:01	VHFVCNLLL
seq9_Spc	HLA-C*01:06	VIAWNSNNL
Seq1_MG	HLA-B*57:01	VIGFLFLTW																																	▲
seq_ORF1_36	HLA-A*29:02	VIYLYLTFY																										▲	▲
seq_ORF1_29	HLA-B*15:03	VKNGSIHLY																													▲
seq_ORF1_10	HLA-C*05:01	VLDWLEEKF
seq_ORF1_44	HLA-A*02:22	VLGSLAATV				▲				▲	▲	▲		▲
seq12_Spc	HLA-A*29:02	VLKGVKLHY																										▲	▲		▲
seq1_EPc	HLA-A*02:11	VLLFLAFVV			▲		▲			▲			▲		▲	▲	▲		▲
seq_ORF1_43	HLA-A*02:22	VLLSMQGAV										▲
seq_ORF1_11	HLA-B*15:01	VLNEKCSAY
seq_ORF1_9	HLA-B*13:02	VLQKAAITI																▲																	▲
seq_ORF1_1	HLA-A*02:22	VLSEARQHL				▲
seq11_Spc	HLA-B*13:02	VLYENQKLI																▲
seq_ORF1_36	HLA-B*15:05	VMFTPLVPF																▲				▲											▲		▲
seq_ORF1_42	HLA-A*02:04	VMYASAVVL					▲						▲					▲																	▲
seq_ORF1_18	HLA-B*42:01	VPATVSVSS
seq_ORF1_36	HLA-B*35:01	VPFWITIAY
seq_ORF1_34	HLA-B*51:08	VPYCYDTNV
seq_ORF1_18	HLA-A*02:05	VQEGVLTAV
seq_ORF1_28	HLA-B*15:05	VQMAPISAM							▲
seq_ORF1_15	HLA-C*01:06	VQPQLEMEL
seq_ORF1_21	HLA-B*15:05	VQQESPFVM
seq_ORF1_41	HLA-B*15:03	VQSTQWSLF																				▲	▲		▲	▲
seq1_ORF3a	HLA-B*14:01	VRATATIPI
seq9_Spc	HLA-C*04:15	VRDPQTLEI
seq8_Spc	HLA-C*07:01	VRFPNITNL
seq_ORF1_41	HLA-C*07:02	VRIQPGQTF
seq_ORF1_18	HLA-C*05:01	VSDIDITFL
seq_ORF1_41	HLA-B*58:02	VSFCYMHHM
seq_ORF1_36	HLA-B*58:01	VSFLAHIQW																															▲		▲
sec1_ORF6	HLA-C*15:03	VSIWNLDYI
seq2_EPc	HLA-B*15:17	VSLVKPSFY		▲																											▲									▲
seq_ORF1_42	HLA-C*16:02	VSTQEFRYM
seq_ORF1_34	HLA-C*01:06	VSTSGRWVL
seq_ORF1_18	HLA-B*57:03	VSWNLREML
seq2_ORF3a	HLA-A*68:02	VTFFIYNKI																																	▲								▲
seq_ORF1_11	HLA-C*15:03	VTFGDDTVI
sec1_ORF6	HLA-C*15:03	VTIAEILLI																▲																	▲
seq6_NPc	HLA-A*30:01	VTKKSAAEA																												▲
seq_ORF1_11	HLA-A*11:01	VTNNTFTLK																		▲	▲									▲				▲					▲		▲	▲				▲	▲		▲
seq_ORF1_42	HLA-C*15:03	VTSNYSGVV
seq_ORF1_42	HLA-A*68:01	VTTVMFLAR																														▲		▲		▲	▲	▲						▲	▲
seq3_Spc	HLA-A*02:04	VTWFHAIHV																																	▲
seq12_Spc	HLA-A*11:01	VTYVPAQEK																		▲	▲																		▲										▲
seq_ORF1_44	HLA-C*05:01	VVDADSKIV
seq_ORF1_18	HLA-A*36:01	VVDYGARFY	▲	▲																																				▲
seq12_Spc	HLA-A*02:05	VVFLHVTYV			▲	▲	▲	▲	▲	▲		▲	▲	▲	▲	▲	▲		▲																								▲			▲
seq_ORF1_16	HLA-C*17:01	VVNAANVYL
seq12_Spc	HLA-C*01:06	VVNQNAQAL
seq_ORF1_33_1	HLA-C*17:01	VVNVVTTKI
seq_ORF1_34	HLA-B*15:05	VVTTFDSEY																										▲	▲		▲
seq_ORF1_33_1	HLA-A*34:02	VVTTKIALK																		▲	▲																		▲										▲
seq_ORF1_16	HLA-B*15:05	VVVNAANVY																									▲				▲
seq12_Spc	HLA-C*04:15	VYDPLQPEL
seq_ORF1_10	HLA-C*14:02	VYEKLKPVL
seq1_ORF3a	HLA-A*23:01	VYFLQSINF																				▲	▲	▲	▲	▲							▲
seq_ORF1_15	HLA-A*24:14	VYIKNADIV																					▲	▲	▲	▲
seq1_ORF7a	HLA-C*14:02	VYQLRARSV
seq_ORF1_19	HLA-C*05:01	WADNNCYLA
seq_ORF1_44	HLA-B*41:01	WEIQQVVDA
seq_ORF1_33_1	HLA-C*14:02	WFSQRGGSY																										▲	▲
seq12_Spc	HLA-A*29:02	WFVTQRNFY																										▲	▲
Seq1_MG	HLA-A*29:02	WICLLQFAY																										▲	▲
seq_ORF1_42	HLA-C*05:01	WLDMVDTSL			▲	▲					▲		▲		▲	▲	▲	▲	▲
seq1_ORF3a	HLA-A*02:22	WLIVGVALL			▲	▲	▲	▲		▲			▲	▲	▲		▲	▲	▲
Seq1_MG	HLA-A*02:22	WLLWPVTLA								▲
seq_ORF1_28	HLA-A*02:04	WLMWLIINL			▲	▲	▲		▲	▲	▲		▲	▲	▲	▲	▲	▲	▲
seq_ORF1_36	HLA-A*02:01	WMVMFTPLV			▲	▲	▲	▲	▲	▲	▲	▲	▲	▲	▲	▲	▲	▲	▲
seq6_NPc	HLA-B*56:02	WPQIAQFAP
Seq1_MG	HLA-B*51:10	WPVTLACFV
seq12_Spc	HLA-B*35:01	WPWYIWLGF
Seq1_MG	HLA-C*15:03	WSFNPETNI
seq8_Spc	HLA-A*29:02	WTAGAAAYY	▲	▲																							▲	▲	▲		▲								▲	▲	▲	▲		▲	▲	▲	▲	▲
seq11_Spc	HLA-C*03:03	WTFGAGAAL						▲																			▲														▲		▲			▲		▲
seq_ORF1_42	HLA-C*15:03	WTLMNVLTL																▲
seq2_ORF3a	HLA-B*57:01	YDANYFLCW
seq10_Spc	HLA-B*41:01	YECDIPIGA
seq_ORF1_21	HLA-B*50:01	YELKHGTFT
seq_ORF1_5_1	HLA-B*49:01	YELQTPFEI
seq_ORF1_42	HLA-B*50:01	YENAFLPFA
seq12_Spc	HLA-B*44:45	YEQYIKWPW
seq_ORF1_13	HLA-B*44:45	YEYGTEDDY
seq_ORF1_29	HLA-C*04:15	YFDKAGQKT
seq1_ORF3a	HLA-C*14:02	YFLQSINFV
seq9_Spc	HLA-C*14:02	YFPLQSYGF																				▲	▲	▲	▲	▲
seq_ORF1_42	HLA-C*14:02	YFRLTLGVY																										▲	▲
seq_ORF1_22	HLA-C*14:02	YFTEQPIDL
seq9_Spc	HLA-C*15:03	YGFQPTNGV
seq_ORF1_19	HLA-B*38:01	YHTTDPSFL
seq3_ORF8c	HLA-C*05:01	YIDIGNYTV			▲	▲	▲	▲	▲	▲	▲	▲	▲	▲	▲	▲	▲	▲	▲
seq12_Spc	HLA-B*57:01	YIKWPWYIW																															▲		▲
seq_ORF1_9	HLA-A*02:05	YITGGVVQL						▲										▲
seq_ORF1_29	HLA-A*34:02	YIVDSVTVK																																					▲		▲							▲
seq_ORF1_36	HLA-A*03:01	YLALYNKYK																		▲																			▲										▲
seq1_ORF7p	HLA-A*02:04	YLCFLAFLL			▲	▲	▲	▲	▲	▲	▲		▲	▲	▲	▲	▲	▲	▲
seq_ORF1_15	HLA-B*15:05	YLKLTDNVY
seq_ORF1_28	HLA-A*02:02	YLNSTNVTI			▲	▲	▲	▲		▲	▲	▲	▲	▲	▲	▲	▲	▲	▲																▲
seq8_Spc	HLA-A*02:02	YLQPRTFLL			▲	▲	▲	▲	▲	▲	▲	▲	▲	▲	▲	▲	▲	▲	▲			▲	▲		▲	▲									▲
seq_ORF1_36	HLA-A*02:02	YLTNDVSFL			▲	▲	▲	▲	▲	▲	▲	▲	▲	▲	▲	▲	▲	▲	▲
seq_ORF1_21	HLA-B*15:05	YLVQQESPF
seq_ORF1_42	HLA-A*68:23	YLVSTQEFR																																			▲	▲				▲		▲	▲	▲	▲	▲	▲
seq_ORF1_36	HLA-A*02:11	YLYLTFYLT			▲		▲			▲			▲		▲				▲
seq_ORF1_42	HLA-A*33:03	YMPASWVMR																																▲		▲	▲	▲						▲	▲
seq_ORF1_26	HLA-A*02:02	YMPYFFTLL			▲	▲	▲	▲	▲	▲	▲	▲	▲	▲	▲	▲	▲	▲	▲			▲	▲	▲	▲	▲
seq_ORF1_19	HLA-A*03:01	YMSALNHTK																		▲	▲																		▲			▲		▲	▲	▲	▲	▲	▲
seq_ORF1_5	HLA-B*35:03	YPLECIKDL
seq_ORF1_28	HLA-B*35:03	YPSLETIQI
seq_ORF1_41	HLA-B*15:05	YQCAMRPNF
seq9_Spc	HLA-C*01:06	YQPYRVVVL
seq_ORF1_19	HLA-B*39:06	YRARAGEAA
seq_ORF1_37	HLA-C*07:02	YREAACCHL
seq11_Spc	HLA-B*39:06	YRFNGIGVT
seq6_Spc	HLA-C*16:02	YSKHTPINL
seq_ORF1_9	HLA-C*16:01	YSLRLIDAM
seq_ORF1_30	HLA-C*01:06	YSQLMCQPI
seq_ORF1_5_1	HLA-A*36:01	YTERSEKSY	▲	▲																																				▲
seq_ORF1_33_1	HLA-C*01:06	YTNDKACPL						▲
seq_ORF1_5	HLA-B*57:03	YTRYVDNNF																									▲
seq11_Spc	HLA-A*02:05	YTSALLAGT						▲																																			▲			▲
seq_ORF1_18	HLA-A*02:05	YTVEEAKTV
seq_ORF1_11	HLA-A*02:05	YTVELGTEV						▲	▲																		▲																▲
seq_ORF1_24	HLA-C*05:01	YVDNSSLTI	▲															▲																						▲
seq_ORF1_28	HLA-C*03:02	YVLGLAAIM																									▲
seq2_EPc	HLA-C*12:03	YVYSRVKNL
seq_ORF1_19	HLA-C*14:02	YYHTTDPSF																				▲	▲	▲	▲	▲							▲
seq_ORF1_22	HLA-C*14:02	YYKKDNSYF																				▲	▲	▲	▲	▲							▲
Seq1_MG	HLA-A*33:03	YYKLGASQR																																		▲	▲	▲
seq3_NPc	HLA-C*14:02	YYLGTGPEA
seq_ORF1_44	HLA-A*33:03	YYNTTKGGR																																		▲	▲	▲
seq2_ORF3a	HLA-C*14:02	YYQLYSTQL																				▲	▲	▲	▲	▲							▲
seq_ORF1_19	HLA-C*14:02	YYRARAGEA
seq8_Spc	HLA-A*33:03	YYVGYLQPR																														▲		▲		▲	▲	▲							▲
[truncated: 119 more columns]

## Sheet: Table S8
Considerations Table a.	in complex with ACE2				Prefusion			Closed State			Open State			in complex with human antibody CR3022							Considerations Table b)	N-terminal RNA binding domain
rcsb-PDB-ID	6lzg	6m0j	6vw1	6vw1	6vsb	6vsb	6vsb	6vxx	6vxx	6vxx	6vyb	6vyb	6vyb	6w41	6yla	6yla	6yor	6yor			rcsb-PDB-ID	6m3m	6m3m	6m3m	6m3m	6vyo	6vyo	6vyo	6vyo	6wkp	6wkp	6wkp	6wkp
Residue/ PDB chain	B	E	E	F	A	B	C	A	B	C	A	B	C	C	A	E	A	E			Residue/ Chains	A	B	C	D	A	B	C	D	A	B	C	D
443	▲			▲				▲	▲	▲				▲		▲	▲	▲	Potential linear B cell epitope Zone I (Red).		59					▲	▲	▲	▲	▲	▲	▲	▲	Potential linear epitope B cell Zone I (Red).
444	▲	▲	▲	▲				▲	▲	▲				▲	▲	▲	▲	▲			60	▲	▲	▲	▲	▲	▲	▲	▲	▲	▲	▲	▲
445	▲	▲	▲	▲										▲	▲	▲	▲	▲			61	▲	▲	▲	▲	▲	▲	▲	▲	▲	▲	▲	▲
446	▲	▲	▲	▲										▲		▲	▲	▲			62	▲	▲	▲	▲	▲	▲	▲	▲	▲	▲	▲	▲
447	▲	▲	▲	▲				▲	▲	▲				▲		▲	▲	▲			63	▲	▲	▲	▲	▲	▲	▲	▲		▲	▲
448			▲	▲				▲	▲	▲					▲						64	▲	▲	▲
449	▲	▲	▲	▲	▲	▲	▲	▲	▲	▲	▲	▲	▲	▲		▲	▲	▲			66			▲										Potential discontinuous B cell epitope Zone I (Blue).
450			▲	▲				▲	▲	▲				▲	▲						67					▲	▲	▲	▲	▲	▲	▲	▲
454								▲	▲	▲									Potential discontinuous B cell epitope Zone I (Blue).		68		▲	▲	▲	▲	▲	▲	▲	▲	▲	▲	▲
459	▲	▲	▲	▲										▲	▲	▲	▲	▲			69	▲	▲	▲	▲		▲		▲
460						▲	▲					▲	▲								70			▲	▲
469						▲						▲									76							▲			▲		▲
471						▲	▲					▲	▲								77	▲		▲	▲				▲		▲		▲
487						▲	▲					▲	▲						Potential linear B cell epitope Zone II (Yellow).		78			▲	▲
488							▲						▲								79					▲	▲	▲	▲	▲	▲		▲
489								▲	▲	▲											80	▲	▲	▲	▲	▲	▲	▲	▲	▲	▲	▲	▲
490								▲	▲	▲											81	▲	▲	▲	▲	▲	▲	▲	▲	▲	▲	▲	▲
491					▲			▲	▲	▲	▲										82	▲	▲	▲	▲
492								▲	▲	▲											91					▲	▲	▲	▲		▲	▲		Potential linear B cell epitope Zone II (Yellow).
493					▲			▲	▲	▲	▲										92	▲	▲	▲	▲	▲	▲	▲	▲		▲	▲	▲
494					▲			▲	▲	▲	▲										93	▲	▲	▲	▲	▲	▲	▲	▲			▲
496	▲	▲	▲	▲	▲	▲	▲	▲	▲	▲	▲	▲	▲	▲	▲	▲	▲	▲	Potential linear B cell epitope Zone III (Orange).		94	▲	▲	▲	▲	▲	▲	▲	▲			▲
497								▲	▲	▲											95	▲	▲	▲	▲	▲	▲	▲	▲			▲
498	▲	▲	▲	▲	▲	▲	▲	▲	▲	▲	▲	▲	▲	▲	▲	▲	▲	▲			96	▲	▲	▲	▲	▲	▲	▲	▲			▲
499	▲	▲	▲	▲	▲	▲		▲	▲	▲	▲	▲		▲	▲	▲	▲	▲			97		▲		▲	▲	▲	▲	▲			▲
500	▲	▲	▲	▲	▲	▲		▲	▲	▲	▲	▲		▲	▲	▲	▲	▲			98			▲	▲	▲	▲	▲	▲
501	▲	▲	▲	▲				▲	▲	▲				▲	▲	▲	▲	▲			99		▲	▲	▲	▲	▲	▲	▲
502	▲	▲	▲	▲										▲	▲	▲	▲	▲			100		▲	▲		▲	▲	▲	▲
503	▲	▲	▲	▲	▲	▲		▲	▲	▲	▲	▲		▲	▲	▲	▲	▲			101		▲	▲	▲	▲	▲	▲	▲
504	▲	▲				▲	▲	▲	▲	▲		▲	▲	▲							102	▲	▲	▲	▲	▲	▲	▲	▲		▲	▲
505	▲	▲	▲		▲			▲	▲	▲	▲				▲	▲	▲	▲			103	▲	▲	▲	▲	▲	▲	▲	▲		▲	▲	▲
506								▲	▲	▲											104	▲	▲	▲	▲	▲	▲	▲	▲		▲	▲	▲
																					105	▲	▲	▲	▲	▲	▲	▲	▲			▲
																					106	▲	▲	▲	▲
																					120					▲	▲	▲	▲	▲	▲	▲	▲	Potential linear B cell epitope Zone III (Orange).
																					121	▲	▲	▲	▲
																					122					▲	▲	▲	▲	▲	▲	▲	▲
																					123	▲	▲	▲	▲
																					124
																					125	▲	▲
																					126					▲	▲	▲	▲	▲	▲	▲	▲
																					127	▲	▲	▲	▲	▲	▲	▲	▲	▲	▲	▲	▲
																					128	▲	▲	▲	▲	▲	▲	▲	▲	▲	▲	▲	▲
																					129	▲	▲	▲	▲	▲			▲	▲	▲	▲
																					130	▲		▲
																					136					▲	▲	▲	▲	▲	▲	▲	▲	Potential linear B cell epitope Zone IV (Green).
																					137	▲	▲	▲	▲	▲	▲	▲	▲	▲	▲	▲	▲
																					138	▲	▲	▲	▲
																					139					▲	▲	▲	▲	▲	▲	▲	▲
																					140	▲	▲	▲	▲	▲	▲	▲	▲	▲	▲	▲	▲
																					141	▲	▲	▲	▲	▲	▲	▲	▲	▲	▲	▲	▲
																					142	▲	▲	▲	▲	▲	▲	▲	▲	▲	▲	▲	▲
																					143	▲	▲	▲	▲
																					144					▲	▲	▲	▲	▲	▲	▲	▲
																					145	▲	▲	▲	▲	▲	▲	▲	▲		▲	▲	▲
																					146	▲	▲	▲	▲
																					147										▲
																					148	▲	▲	▲	▲
																					150					▲	▲	▲	▲		▲	▲	▲	Potential linear B cell epitope Zone V (Aquamarine).
																					151	▲	▲	▲	▲	▲		▲	▲		▲		▲
																					152	▲	▲	▲	▲	▲	▲	▲	▲		▲	▲	▲
																					153	▲	▲	▲	▲	▲	▲	▲	▲		▲	▲	▲
																					154	▲	▲	▲	▲
																					155			▲
																					156			▲
																					163						▲							Potential discontinuous B cell epitopes Zone II (Opaque blue).
																					164					▲		▲	▲		▲	▲
																					165	▲	▲	▲
																					169					▲	▲	▲	▲	▲	▲	▲	▲
																					170	▲	▲	▲	▲	▲	▲	▲	▲
																					171	▲	▲	▲	▲

## Sheet: Table S9
PROTEIN	SEQUENCE	SCORE ABCPRED	SCORE VAXIJEN 2.0	ANTIGEN	TOXIN PRED	RESIDUE	AlgPred (ARP)
SP	CYGVSPTKLNDLCFTNVYAD	0.9	15222	ANTIGEN		379-398	No Alergen
	TLEILDITPCSFGGVSVI	0.93	14847	ANTIGEN		581-598	No Alergen
	VGYQPYRVVVLSFELLHAPA	0.92	989	ANTIGEN		503-522	No Alergen
	NGVGYQPYRVVVLSFELL	0.9	9042	ANTIGEN		501-518	No Alergen
	VQPTESIVRFPNITNLCP	0.92	7087	ANTIGEN		320-337	No Alergen
	TVEKGIYQTSNFRVQP	0.91	6733	ANTIGEN		307-322	No Alergen
	LDSKTQSLLIVNNATNVVIK	0.91	6342	ANTIGEN		110-129	No Alergen
	GWTAGAAAYYVGYLQP	0.95	621	ANTIGEN		257-272	No Alergen
	HRSYLTPGDSSSGWTA	0.92	6017	ANTIGEN		245-260	No Alergen
	LQSYGFQPTNGVGYQP	0.9	5258	ANTIGEN		492-507	No Alergen
	HRSYLTPGDSSSGWTAGAAA	0.93	5037	ANTIGEN		245-264	No Alergen
	HAIHVSGTNGTKRFDNPVLP	0.91	4722	ANTIGEN		66- 85	No Alergen
	GVSVITPGTNTSNQVA	0.95	4651	ANTIGEN		594-609	No Alergen
	EDLLFNKVTLADAGFIKQYG	0.93	4584	ANTIGEN		819-838	No Alergen
	AGTITSGWTFGAGAAL	0.97	2868	NON-ANTIGEN			No Alergen
	PQIITTDNTFVSGNCD	0.95	2404	NON-ANTIGEN			No Alergen
	QKEIDRLNEVAKNLNE	0.92	684	NON-ANTIGEN			No Alergen
	GSTPCNGVEGFNCYFP	0.91	2489	NON-ANTIGEN			No Alergen
	GCLIGAEHVNNSYECD	0.9	848	ANTIGEN	Toxin		No Alergen
	CCSCGSCCKFDEDDSE	0.9	1273	NON-ANTIGEN	Toxin		No Alergen
	CFTNVYADSFVIRGDEVIQI	0.93	2613	NON-ANTIGEN			No Alergen
SP- Interavale residue domain 331-524
NP	TRRIRGGDGKMKDLSP	0.94	11467	ANTIGEN		91-106	No Alergen
	KSAAEASKKPRQKRTA	0.93	4636	ANTIGEN		249-264	No Alergen
	ASAFFGMSRIGMEVTPSG	0.91	8129	ANTIGEN		311-328	No Alergen
	VPINTNSSPDDQIGYYRR	0.9	5371	ANTIGEN		72-89	No Alergen
	GDGKMKDLSPRWYFYYLGTG	0.9	11829	ANTIGEN		97-116	No Alergen
	KKKKADETQALPQRQKKQQT	0.9	7912	ANTIGEN		372-391	No Alergen
	TGAIKLDDKDPNFKDQVILL	0.9	1468	ANTIGEN		334-353	No Alergen
	SKMSGKGQQQQGQTVTKKSA	0.9	7901	ANTIGEN		232-251	No Alergen
	EGALNTPKDHIGTRNP	0.93	-3568	NON-ANTIGEN			No Alergen
	KDGIIWVATEGALNTP	0.91	-2017	NON-ANTIGEN			No Alergen
	NKHIDAYKTFPPTEPK	0.91	3325	NON-ANTIGEN			No Alergen
NP- Intevale residue domain 50-173

[truncated: 4 more sheets: Table S10, Table S11, Table S12, Table S13]
